# Supplementary material for: When the Waves of European Neolithization Met: First Paleogenetic Evidence from Early Farmers in the Southern Paris Basin
Source: PLoS One. 2015 Apr 30;10(4):e0125521. doi: 10.1371/journal.pone.0125521 (PMC4415815; doi:10.1371/journal.pone.0125521)
Supplement: S3 Table — (XLSX) [file pone.0125521.s011.xlsx]

## Sheet: SNP primers
SNP primers
	SNP	Second PCR primer	First PCR primer	Amplicon length (bp)	SBE unextended primer (UEP)	UEP direction
	Mitochondrial SNPs
	A_4248	acgttggatgACCACTCACCCTAGCATTAC	acgttggatgCAGACATATTTCTTAGGTTTG	108	TACCCATTACAATCTCCAGCAT	F
	B_8280	acgttggatgGTATTTACCCTATAGCACCC	acgttggatgCTGTAAAGAGGTGTTGGTTC	119	ACCCTATAGCACCCCCTCTA	F
	C_13263	acgttggatgATCGTAGCCTTCTCCACTTC	acgttggatgAGGAATGCTAGGTGTGGTTG	100	cGCCTTCTCCACTTCAAGTCA	F
	D_5178	acgttggatgTTAAACTCCAGCACCACGAC	acgttggatgGGTGGATGGAATTAAGGGTG	101	AGGGTGTTAGTCATGTTA	F
	D_5178	acgttggatgTTAAACTCCAGCACCACGAC	acgttggatgGGTGGATGGAATTAAGGGTG	101	TACTACTATCTCGCACCTGAAACAAG	F
	H_2706	acgttggatgCATAGGGTCTTCTCGTCTTG	acgttggatgAGGGTTCAGCTGTCTCTTAC	109	GTCTTCTCGTCTTGCTGTGT	R
	H_7028	acgttggatgGACATCGTACTACACGACAC	acgttggatgATGATGGCAAATACAGCTCC	100	GACACGTACTACGTTGTAGC	F
	H1_3010	acgttggatgCGAACCTTTAATAGCGGCTG	acgttggatgTAGGGTTTACGACCTCGATG	84	TTTAATAGCGGCTGCACCAT	R
	H3_6776	acgttggatgGCTTCCTAGGGTTTATCGTG	acgttggatgGGAGGTGAAATATGCTCGTG	100	TTATCGTGTGAGCACACCA	F
	HV_14766	acgttggatgACAAGAACACCAATGACCCC	acgttggatgGGGAGGTCGATGAATGAGTG	97	ACCCCAATACGCAAAA	F
	I_10034	acgttggatgAATAGTACCGTTAACTTCC	acgttggatgGTAAGGCTAGGAGGGTGTTG	120	CCGTTAACTTCCAATTAACTAG	F
	I_10034	acgttggatgAATAGTACCGTTAACTTCC	acgttggatgGTAAGGCTAGGAGGGTGTTG	120	TACCGTTAACTTCCAATTAACTAG	F
	J_12612	acgttggatgGCTCTCCCTAAGCTTCAAAC	acgttggatgCTATGATGGACCATGTAACG	100	cTCTCCATAATATTCATCCCTGT	F
	K_10550	acgttggatgGGAATACTAGTATATCGCTC	acgttggatgTTGAGGGTTATGAGAGTAGC	118	gggcTCGCTCACACCTCAT	F
	L2_2885	acgttggatgAGACTTCACCAGTCAAAGCG	acgttggatgTCCCTAGGGTAACTTGTTCC	97	CTTCACCAGTCAAAGCGAACTAC	F
	L3_3594	acgttggatgTTCTACTATGAACCCCCCTC	acgttggatgAGTAAACGGCTAGGCTAGAG	116	CCCCCTCCCCATACCCAACCCCCTGGT	F
	M_10400	acgttggatgTCTGGCCTATGAGTGACTAC	acgttggatgGAGTCGAAATCATTCGTTTTG	101	ACAAAAAGGATTAGACTGAAC	F
	N_10873	acgttggatgGGGAACAGCTAAATAGGTTG	acgttggatgATCAACACAACCACCCACAG	108	TGTTGATTTGGTTAAAAAATAGTAG	R
	N1_10238	acgttggatgGGTAAAAGGAGGGCAATTTC	acgttggatgCGCGTCCCTTTCTCCATAAA	100	TTCTAGATCAAATAATAAGAAGGT	R
	N1a_13780	acgttggatgAACAACATTTCCCCCGCATC	acgttggatgAGTCCTAGGAAAGTGACAGC	106	CCCCTTCCAAACAACA	F
	R_12705	acgttggatgCAGACCCAAACATTAATCAG	acgttggatgGGTTGTTAGCGGTAACTAAG	101	TCAGTTCTTCAAATATCTACTCAT	F
	R_12705	acgttggatgCAGACCCAAACATTAATCAG	acgttggatgGGTTGTTAGCGGTAACTAAG	101	AACTAAGATTAGTATGGTAATTAGGAA	R
	R0_11719	acgttggatgCGCAGTCATTCTCATAATCG	acgttggatgGAGTGCGTTCGTAGTTTGAG	100	ggcgCATAATCGCCCACGG	F
	R0_11719	acgttggatgGAGTGCGTTCGTAGTTTGAG	acgttggatgCGCAGTCATTCTCATAATCG	100	GGCAGAATAGTAATGAGGATGTAAG	R
	R9_13928	acgttggatgGGTTTTGGCTCGTAAGAAGG	acgttggatgTCTCCAACATACTCGGATTC	98	GTGCGGTGTGTGATG	R
	T_1888	acgttggatgTAGGTAGCTCGTCTGGTTTC	acgttggatgCTAACCCCTATACCTTCTGC	113	GGGGGTCTTAGCTTTGG	R
	U_11467	acgttggatgGGTTGAGAATGAGTGTGAGG	acgttggatgCGCTGGGTCAATAGTACTTG	100	ACCATAGCCGCCTAGTTT	R
	U4_11332	acgttggatgCTCACTGCCCAAGAACTATC	acgttggatgGGAGTCCGTAAAGAGGTATC	117	CAAGAACTATCAAACTCCTGAGC	F
	U5_13617	acgttggatgTTACTCTCATCGCTACCTCC	acgttggatgAAGCGAGGTTGACCTGTTAG	99	GCGCCTATAGCACTCGAATAAT	F
	V_4580	acgttggatgACCTGAGTAGGCCTAGAAAT	acgttggatgACTTGATGGCAGCTTCTGTG	111	tAGTAGGCCTAGAAATAAACAT	F
	W_3505	acgttggatgACCAAAGAGCCCCTAAAACC	acgttggatgTAGAAGAGCGATGGTGAGAG	104	TAAAACCCGCCACATCT	F
	W_8994	acgttggatgTCGAAACCATCAGCCTACTC	acgttggatgGTGGCCTGCAGTAATGTTAG	94	gggaATTCAACCAATAGCCCT	F
	X_6371	acgttggatgCCGTAGACCTAACCATCTTC	acgttggatgGTGATGAAATTGATGGCCCC	93	ACCTAGCAGGTGTCTC	F
	Y chromosome SNPs
	E_L537	acgttggatgTGCTGTCTTTTTGAGAGGAG	acgttggatgACGTGAGCCATTGTAGACAG	110	TTTTGAGAGGAGATTAGGA	F
	E1b1b_M215	acgttggatgATCCAGCACAGAAGCATCAG	acgttggatgCATACTTGCTGCATTAAGAC	84	GCTGGAACAGTTAGAAAG	R
	F_M213	acgttggatgTATTCAGAACTTAAAACATC	acgttggatgCAAAACAACCTTTATAACAG	109	TATTCAGAACTTAAAACATCTCGTTAC	R
	G_M201	acgttggatgCTCAGATCTAATAATCCAG	acgttggatgTCCAGCATCCTATCAGCTTC	100	GATCTAATAATCCAGTATCAACTGAGG	F
	I_M170	acgttggatgGTGAGACACAACCCACACTG	acgttggatgCATATTCTGTGCATTATAC	102	GAGACACAACCCACACTGAAAAAAA	R
	J_M304	acgttggatgCTTTCAAAACGTCTTATACC	acgttggatgTGTAACAAACAGTATGTGGG	116	TTATACCAAAATATCACCAGTTGT	R
	K_M9	acgttggatgCTGCAAAGAAACGGCCTAAG	acgttggatgCATTGAACGTTTGAACATGTC	94	GGCCTAAGATGGTTGAAT	F
	R_M207	acgttggatgGGGCAAATGTAAGTCAAGC	acgttggatgTCACTTCAACCTCTTGTTGG	102	gATGTAAGTCAAGCAAGAAATTTA	F
	R1a_M511	acgttggatgACCATCAACATTGCCATTGC	acgttggatgCAGAGAAAAGACATTTCAGGG	103	gaagCAACATTGCCATTGCTTTAGT	F
	R1b_M343	acgttggatgTCTTGCTCTTTCCCCAACAC	acgttggatgTATGCAAATGCAGAGTGCCC	111	CCCCCACATATCTCCAGGTGT	R
