# Supplementary material for: When the Waves of European Neolithization Met: First Paleogenetic Evidence from Early Farmers in the Southern Paris Basin
Source: PLoS One. 2015 Apr 30;10(4):e0125521. doi: 10.1371/journal.pone.0125521 (PMC4415815; doi:10.1371/journal.pone.0125521)
Supplement: S4 Table — (XLSX) [file pone.0125521.s012.xlsx]

## Sheet: Pop ref Ancient dataset
Populations references - ancient dataset
	Code	Site	Culture	Dating (according to the publication)	N	Ref
	PRE_HG	PRE_HG			41
		Kostenki_Russia	Aurignacian	37985 ± 685 cal BP	1	[1,2]
		Dolni Vestonice_Czech Republic	Pavlovian	31155 ± 85 cal BP	3	[2]
		Paglicci cave_Italy	Gravettian	28000 - 24000 cal BP	3	[3,4]
		Hohler Fels_Germany	Magdalenian	13400 cal BC	1	[5]
		Villabrune_Alpes	Magdalenian	14267 - 13831 cal BP	1	[6]
		Oberkassel_Germany	Magdalenian	14020 - 13430 cal BP	2	[2]
		Paglicci cave_Italy	Upper Paleolithic	n.d.	2	[2]
		Erralla_Gipuzkoa_Spain	Magdalenian	12310 BP	1	[7]
		La Pasiega_Cantabria_Spain	Magdalenian	n.d.	1	[7]
		La Chora_Cantabria_Spain	Magdalenian	n.d.	1	[7]
		Chekalino Iva_Russia	Yelshanskaya	7800 cal BC	1	[5]
		Lebyazhinka IV_Russia	Yelshanskaya	8000 - 7000 cal BC	1	[5]
		Bad Durrenberg 2_Germany	Mesolithic	6850 cal BC	1	[5]
		Hohlenstein-Stadel_Germany	Beuronien	6700 cal BC	2	[5]
		Spiginas 4_Lithuania	Kunda	6350 cal BC	1	[5]
		Donkalnis 1_Lithuania	Kunda	n.d.	1	[5]
		Reuland-Loschbour_Luxembourg	Mesolithic	6220 - 5890 cal BC	1	[8]
		Kretuonas_Lithuania**	Narva	5580 ± 65 BC	1	[9]
		Uznyi Oleni Ostrov_Karelia_Russia	Veretye	7500-7000 BP	9	[10]
		Popovo_Russia	Veretye	7500-7000 BP	2	[10]
		La Braña_Arintero_Spain	Mesolithic	7000 BP	2	[11]
		Aizpea_Navarre_Spain	Mesolithic	6600 ± 65 BP	1	[7]
		Kretuonas_Lithuania	Narva	4450 cal BC	2	[5]
	PRE_Central_F	PRE_Central_F			147
		Szarvas_Hungaria**	Körös	5840 - 5630 BC	3	[9]
		Flomborn_Germany	LBK	7500 - 7000 BP	1	[12 ]
		Unterwiederstedt_Germany	LBK	7500 - 7000 BP	1	[12 ]
		Ecsegfalva_Hungaria	AVK	7500 - 7000 BP	1	[12 ]
		Derenburg_Meerenstieg_II_Germany	LBK	5500 - 4900 BC	22	[12,13]
		Halberstadt_Germany	LBK	5500 - 4775 cal BC	31	[12,14,15]
		Karsdorf_Germany	LBK	5500 - 4775 cal BC	23	[14,15]
		Naumburg_Germany	LBK	5500 - 4775 cal BC	4	[14]
		Oberwiederstedt 1, Unterwiederstedt_Germany	LBK	5500 - 4775 cal BC	6	[14]
		Vedrovice_Czech Republic	LBK	5300 BC	6	[16]
		Esperstedt_Germany	Rössen	4626 - 4250 cal BC	1	[14]
		Oberwiederstedt 3, Schrammhoehe_Germany	Rössen	4626 - 4250 cal BC	8	[14,15]
		Oberwiederstedt 4, Arschkerbe Ost_Germany	Rössen	4625 - 4250 cal BC	1	[14]
		Halberstadt-Sonntagsfeld_Germany	Rössen	4625 - 4250 cal BC	1	[14]
		Wittmar_Germany	Rössen	4500 - 4200 cal BC	6	[17]
		Salzmünde-Schiebzig_Germany	Schöningen	4100 - 3950 cal BC	32	[14,15]
	PRE_South_F	PRE_South_F			56
		Avellaner_Spain	Epicardial	1st part of fifth mill. BC	7	[18]
		CanSadurní_Barcelona_Spain **	Cardial	5475 - 5305 cal BC	7	[19]
		Chaves_Huesca_Spain **	Cardial	5329 - 4999 cal BC	3	[19]
		SantPaudelCamp_Barcelona_Spain**	Epicardial	4250 - 3700 cal BC	3	[19]
		Los Cascajos_Navarre_Spain	Neolithic	6185 - 5185 BP	27	[7]
		Paternanbidea_Navarre_Spain	Neolithic	6090 - 4960 BP	9	[7]
	POST_HG	POST_HG			30
		Dudka_Poland	Zedmar	4000 - 3000 cal BC	2	[5]
		Ostorf_Germany	Funnel Beaker	3200 - 2950 BC	7	[5]
		Gotland_Sweden	PWC	3300 - 2500 BC	19	[20]
		Drestwo_Poland	Kunda	2250 BC	2	[5,9]
	POST_Central_F	POST_Central_F			28
		Gökhem_Sweden	TRB	3300 - 2500 BC	3	[20]
		Calden_Germany	TRB	3400 - 3000 cal BC	4	[21]
		Odagsen_Germany	TRB	3400 - 3000 cal BC	3	[21]
		Panker_Germany	TRB	3100 - 2800 cal BC	1	[21]
		Eulau_Germany	CWC	2700 - 2000 cal BC	9	[23]
		Kromsdorf_Germany	Bell Beaker	2600 - 2500 cal BC	6	[22]
		Damsbo_Danemark	Neolithic	4200 BP	2	[24]
	POST_South_F	POST_South_F			49
		Granollers_Spain	Neolithic	3500 - 3000 cal BC	11	[25]
		Otzi_Austria_Italy	Neolithic - Copper Age transition	5350 - 5100 BP	1	[26]
		Segudet_Ordino_Andorra	Epicardial	5350 ± 40 BP	1	[27]
		Marizulo_Spain	Neolithic	5285 BP	1	[7]
		Fuente_Hoz_Spain	Neolithic	5240 - 5160 BP	6	[7]
		LesTreilles_France	Late Neolithic	3000 BC	29	[28]
	** removed from the Network because of the sequence lenght (S7 Figure)
	References
1	Krause J, Briggs AW, Kircher M, Maricic T, Zwyns N, et al. A Complete mtDNA Genome of an Early Modern Human from Kostenki, Russia. Current Biology; 2010. 20: 231-236.
2	Fu Q, Mittnik A, Johnson Philip LF, Bos K, Lari M, et al. A Revised Timescale for Human Evolution Based on Ancient Mitochondrial Genomes. Current Biology; 2013. 23: 553-559.
3	Caramelli D, Lalueza-Fox C, Vernesi C, Lari M, Casoli A, et al. Evidence for a genetic discontinuity between Neandertals and 24,000-year-old anatomically modern Europeans. Proceedings of the National Academy of Sciences; 2003. 100: 6593-6597.
4	Caramelli D, Milani L, Vai S, Modi A, Pecchioli E, et al. A 28,000 years old Cro-Magnon mtDNA sequence differs from all potentially contaminating modern sequences. PLoS One; 2008. 3: e2700.
5	Bramanti B, Thomas M, Haak W, Unterlaender M, Jores P, et al. Genetic discontinuity between local hunter-gatherers and central Europe’s first farmers. Science; 2009. 326: 137-140.
6	Di Benedetto G, Nasidze IS, Stenico M, Nigro L, Krings M, et al. Mitochondrial DNA sequences in prehistoric human remains from the Alps. European Journal of Human Genetics; 2000. 8: 669-677.
7	Hervella M, Izagirre N, Alonso S, Fregel R, Alonso A, et al. Ancient DNA from hunter-gatherer and farmer groups from Northern Spain supports a random dispersion model for the Neolithic expansion into Europe. PLoS One; 2012. 7: e34417.
8	Delsate D, Guinet JM, Saverwyns S. De l’ocre sur le crâne mésolithique (haplogroupe U5a) de Reuland-Loschbour (Grand-Duché de Luxembourg). Bulletin de la Société Préhistorique Luxembourgeoise; 2009. 31: 7-30.
9	Burger J, Kirchner M, Bramanti B, Haak W, Thomas MG. Absence of the lactase-persistence-associated allele in early Neolithic Europeans. Proceedings of the National Academy of Sciences; 2007. 104: 3736-3741.
10	Der SarDer Sarkissian C, Balanovsky O, Brandt G, Khartanovich V, Buzhilova A, et al. Ancient DNA reveals prehistoric gene-flow from Siberia in the complex human population history of North East Europe. PLoS genetics. 2013; 9: e1003296kissian C. Mitochondrial DNA in Ancient Human Populations of Europe: University of Adelaide - South Australia. 2011. 322 p.
11	Sánchez-Quinto F, Schroeder H, Ramirez O, Ávila-Arcos María C, Pybus M, et al. Genomic Affinities of Two 7,000-Year-Old Iberian Hunter-Gatherers. Current Biology; 2012. 22: 1494-1499.
12	Haak W, Forster P, Bramanti B, Matsumura S, Brandt G, et al. Ancient DNA from the First European Farmers in 7500-Year-Old Neolithic Sites. Science; 2005. 310: 1016-1018.
13	Haak W, Balanovsky O, Sanchez JJ, Koshel S, Zaporozhchenko V, et al. Ancient DNA from European early neolithic farmers reveals their near eastern affinities. PLoS biology; 2010. 8: e1000536.
14	Brandt G, Haak W, Adler CJ, Roth C, Szécsényi-Nagy A, et al. Ancient DNA Reveals Key Stages in the Formation of Central European Mitochondrial Genetic Diversity. Science; 2013. 342: 257-261.
15	Brotherton P, Haak W, Templeton J, Brandt G, Soubrier J, et al. Neolithic mitochondrial haplogroup H genomes and the genetic origins of Europeans. Nature communications; 2013. 4: 1764.
16	Bramanti B. Ancient DNA: Genetic analysis of aDNA from sixteen skeletons of the Vedrovice collection. Anthropologie; 2008. 46: 153-160.
17	Lee EJ, Krause-Kyora B, Rinne C, Schütt R, Harder M, et al. Ancient DNA insights from the Middle Neolithic in Germany. Archaeological and Anthropological Sciences; 2013. 6: 199-204.
18	Lacan M, Keyser C, Ricaut F-X, Brucato N, Tarrús J, et al. Ancient DNA suggests the leading role played by men in the Neolithic dissemination. Proceedings of the National Academy of Sciences; 2011. 108: 18255-18259.
19	Gamba C, Fernández E, Tirado M, Deguilloux MF, Pemonge MH, et al. Ancient DNA from an Early Neolithic Iberian population supports a pioneer colonization by first farmers. Molecular Ecology; 2011. 21: 45-56.
20	Malmström H, Gilbert MTP, Thomas MG, Brandström M, Storå J, et al. Ancient DNA Reveals Lack of Continuity between Neolithic Hunter-Gatherers and Contemporary Scandinavians. Current Biology; 2009. 19: 1758-1762.
21	Lee EJ, Renneberg R, Harder M, Krause-Kyora B, Rinne C, et al. Collective burials among agro-pastoral societies in later Neolithic Germany: perspectives from ancient DNA. Journal of Archaeological Science; 2012. 174-180.
22	Lee EJ, Makarewicz C, Renneberg R, Harder M, Krause‐Kyora B, et al. Emerging genetic patterns of the European Neolithic: perspectives from a late Neolithic Bell Beaker burial site in Germany. American Journal of Physical Anthropology; 2012. 148: 571-579.
23	Haak W, Brandt G, de Jong HN, Meyer C, Ganslmeier R, et al. Ancient DNA, Strontium isotopes, and osteological analyses shed light on social and kinship organization of the Later Stone Age. Proceedings of the National Academy of Sciences; 2008. 105: 18226-18231.
24	Melchior L, Lynnerup N, Siegismund HR, Kivisild T, Dissing J. Genetic diversity among ancient Nordic populations. PLoS One; 2010. 5: e11898.
25	Sampietro M, Lao O, Caramelli D, Lari M, Pou R, et al. Palaeogenetic evidence supports a dual model of Neolithic spreading into Europe. Proceedings of the Royal Society B: Biological Sciences; 2007. 274: 2161-2167.
26	Ermini L, Olivieri C, Rizzi E, Corti G, Bonnal R, et al. Complete mitochondrial genome sequence of the Tyrolean Iceman. Current Biology; 2008. 18: 1687-1693.
27	Díaz N, Solórzano E, Montiel R, García C, Yañez C, et al. Determination genétique de l’individu Néolithique de Segudet (Ordino), les restes humains les plus anciens d’Andorre. Anthropo; 2004. 7: 39-44.
28	Lacan M, Keyser C, Ricaut F-X, Brucato N, Duranthon F, et al. Ancient DNA reveals male diffusion through the Neolithic Mediterranean route. Proceedings of the National Academy of Sciences; 2011. 108: 9788-9791.
