# Supplementary material for: When the Waves of European Neolithization Met: First Paleogenetic Evidence from Early Farmers in the Southern Paris Basin
Source: PLoS One. 2015 Apr 30;10(4):e0125521. doi: 10.1371/journal.pone.0125521 (PMC4415815; doi:10.1371/journal.pone.0125521)
Supplement: S5 Table — (XLSX) [file pone.0125521.s013.xlsx]

## Sheet: Pop ref Modern dataset
Populations references - modern dataset
		Code	Population	Ref.	N	Total	Total usable sequences	Hg data	Total Hg data
	Middle East	IRAN	Iran	[1]	436	526	506	x	506
				[2]	78			x
				[3]	12			x
		N_IRAN	Northern Iran	[4]	100	159	158		59
				[2]	59			x
		IRAQ	Iraq	[5]	175	291	280	x	175
				[3]	116
		E_IRAQ	Eastern Iraq	[5]	144	144	142	x	142
		SYR	Syria	[3]	69	118	118	x	69
				[6]	49
		JOR	Jordan	[7]	145	145	145	x	145
		TUR	Turkey	[8]	29	271	269		165
				[9]	45
				[10]	72
				[11]	75			x
				[2]	50			x
		DRUZ	Druze population	[12]	45	356	356	x	356
				[13]	311			x
		YEM	Yemen	[14]	185	300	299	x	185
				[15]	115
		KURD	Kurdish population	[16]	29	102	102	x	102
				[2]	20			x
				[3]	53			x
		PAL	Palestine	[3]	117	117	117	x	117
		DUB	Dubai	[17]	249	249	243	x	243
		SAU_A	Saudi Arabia	[18]	120	673	673	x	673
				[19]	553			x
	Caucasus	ARM	Armenia	[20]	42	233	233		191
				[3]	191			x
		GEOR	Georgia	[21]	48	169	165		64
				[16]	45			x
				[20]	57
				[2]	19			x
		C_RUS	Caucasian Russia	[20]	213	300	300		87
				[2]	37			x
				[12]	50			x
		AZER	Azerbaijan	[20]	39	87	87		48
				[3]	48			x
	Southeastern Europe	GRE	Greece	[22]	25	373	372	x	344
				[23]	319			x
				[6]	29
		CRE	Crete	[6]	18	204	204
				[24]	186
		CYPR	Cyprus	[23]	91	91	91	x	91
		ALB	Albania	[25]	42	84	84		42
				[26]	42			x
		MAC	Macedonia	[22]	37	237	230	x	230
				[26]	200			x
		ROM	Romania	[22]	105	105	105	x	105
		TRANS	Transylvania	[27]	360	360	337	x	337
		BULG	Bulgaria	[8]	30	885	882		855
				[28]	855			x
		BOS	Bosnia	[29]	144	144	137	x	137
	Central southern Europe	N_ITA	Northern Italy	[30]	68	258	253	x	253
				[31]	190			x
		C_ITA	Central Italy	[32]	166	371	361	x	361
				[31]	205			x
		TUSC	Tuscany	[33]	322	435	435	x	322
				[34]	61
				[35]	52
		S_ITA	Southern Italy	[32]	74	74	74	x	74
		SIC	Sicily	[36]	106	155	155	x	155
				[37]	49
		SARD	Sardinia	[38]	47	351	351
				[39]	69
				[34]	235
		CORS	Corsica	[34]	53	152	152
				[40]	53
				[41]	46
	Southwestern Europe	BASQ	Basque Country	[42]	55	211	211	x	211
				[3]	156			x
		SP_CA	Spain - Cantabria	[43]	128	370	369	x	369
				[44]	242			x
		N_SP	Northern Spain	[45]	118	118	111
		C_SP	Central Spain	[46]	214	362	362	x	214
				[47]	148
		E_SP	Eastern Spain	[43]	108	108	107	x	107
		W_SP	Western Spain	[43]	282	325	325	x	325
				[48]	43			x
		S_SP	Southern Spain	[49]	108	291	291
				[34]	133
				[47]	50
		PORT	Portugual	[48]	299	299	299	x	299
	Western Europe	SW_FR	Southwestern France	[50]	72	153	153	x	153
				[51]	81			x
		FR_BR	France - Brittany	[50]	61	222	222	x	222
				[51]	161			x
		NW_FR	Northwestern France	[51]	290	290	290	x	290
		N_FR	Northern France	[50]	39	164	164	x	164
				[51]	125			x
		S_FR	Southern France	[50]	37	122	122	x	122
				[51]	85			x
		E_FR	Eastern France	[51]	46	46	46	x	46
		FR	France	[51]	80	130	130	x	130
				[52]	50
		SWI	Switzerland	[53]	154	229	227
				[54]	75
	Northwestern Europe	ENG	England	[55]	100	100	96
		IRE	Ireland	[56]	300	300	298	x	298
		SCOT	Scotland	[57]	1339	1339	1339
		ICE	Iceland	[58]	395	434	430
				[59]	39
	Central Europe	POL	Poland	[60]	436	436	407	x	407
		N_POL	Northern Poland	[61]	253	253	241	x	241
		S_POL	Southern Poland	[61]	87	87	83	x	83
		NE_POL	Northeastern Poland	[61]	73	73	73	x	73
		W_GER	Western Germany	[62]	50	159	157
				[63]	109
		N_GER	Northern Germany	[64]	213	213	209	x	209
		S_GER	Southern Germany	[65]	100	100	96	x	96
		GER	Germany	[66]	67	567	566		300
				[67]	200
				[68]	300			x
		AUS	Austria	[27]	273	374	371	x	273
				[69]	101
		HUNG	Hungary	[70]	74	386	377	x	377
				[71]	211			x
				[72]	101			x
		SLOVA	Slovakia	[73]	370	577	565	x	565
				[74]	207			x
		SLOVE	Slovenia	[29]	104	233	231	x	104
				[75]	129
		CZ_R	Czech Republic	[76]	174	267	245	x	174
				[77]	93
		TYR	Tyrol	[78]	70	333	333
				[79]	263
	Northern Europe	FINL	Finland	[80]	200	603	603	x	603
				[81]	403			x
		NOR	Norway	[57]	323	397	397		74
				[82]	74			x
		SAA	Saami population	[83]	62	199	199
				[84]	22
				[59]	115
		SWE	Sweden	[85]	28	60	60
				[86]	32
	Northeastern Europe	LATV	Latvia	[87]	299	299	299	x	299
		LITH	Lithuania	[88]	180	180	180
		ESTO	Estonia	[59]	28	48	48
				[86]	20
		E_RUS	European Russia	[89]	50	50	50	x	50
		N_E_RUS	Northern European Russia	[61]	157	274	265	x	157
				[59]	117
		S_E_RUS	Southern European Russia	[89]	18	219	212	x	212
				[60]	201			x
		BEL	Belarus	[90]	267	267	260	x	260
				Total		20786	20535		14140
	References
1	Metspalu M, Kivisild T, Metspalu E, Parik J, Hudjashov G, et al. Most of the extant mtDNA boundaries in South and Southwest Asia were likely shaped during the initial settlement of Eurasia by anatomically modern humans. BMC Genetics; 2004. 5: 26.
2	Quintana-Murci L, Chaix R, Wells S, Behar D, Sayar H, et al. Where West meets East: The complex mtDNA landscape of the Southwest and Central Asian corridor. American Journal of Human Genetics; 2004. 74: 827 - 845.
3	Richards M, Macaulay V, Hickey E, Vega E, Sykes B, et al. Tracing European founder lineages in the Near Eastern mtDNA pool. American Journal of Human Genetics; 2000. 67: 1251 - 1276.
4	Nasidze I, Quinque D, Rahmani M, Alemohamad SA, Stoneking M. Concomitant Replacement of Language and mtDNA in South Caspian Populations of Iran. Current Biology; 2006. 16: 668-673.
5	Al-Zahery N, Pala M, Battaglia V, Grugni V, Hamod MA, et al. In search of the genetic footprints of Sumerians: a survey of Y-chromosome and mtDNA variation in the Marsh Arabs of Iraq. BMC Evolutionary Biology; 2011. 11: 288.
6	Vernesi C, Di Benedetto G, Caramelli D, Secchieri E, Simoni L, et al. Genetic characterization of the body attributed to the evangelist Luke. Proceedings of the National Academy of Sciences; 2001. 98: 13460-13463.
7	González AM, Karadsheh N, Maca-Meyer N, Flores C, Cabrera VM, et al. Mitochondrial DNA variation in Jordanians and their genetic relationship to other Middle East populations. Annals of Human Biology; 2008. 35: 212-231.
8	Calafell F, Underhill P, Tolun A, Angelicheva D, Kalaydjieva L. From Asia to Europe: mitochondrial DNA sequence variability in Bulgarians and Turks. Annals of Human Genetics; 1996. 60: 35-49.
9	Comas D, Calafell F, Mateu E, Perez-Lezaun A, Bertranpetit J. Geographic variation in human mitochondrial DNA control region sequence: the population history of Turkey and its relationship to the European populations. Molecular Biology and Evolution; 1996. 13: 1067-1077.
10	Di Benedetto G, Ergüven A, Stenico M, Castrfi L, Bertorelle G, et al. DNA diversity and population admixture in Anatolia. American Journal of Physical Anthropology; 2001. 115: 144-156.
11	Mergen H, Öner R, Öner C. Mitochondrial DNA sequence variation in the Anatolian peninsula (Turkey). Journal of Genetics; 2004. 83: 39-47.
12	Macaulay V, Richards M, Hickey E, Vega E, Cruciani F, et al. The emerging tree of West Eurasian mtDNAs: a synthesis of control-region sequences and RFLPs. The American Journal of Human Genetics; 1999. 64: 232-249.
13	Shlush LI, Behar DM, Yudkovsky G, Templeton A, Hadid Y, et al. The Druze: A Population Genetic Refugium of the Near East. PLoS One; 2008. 3: e2105.
14	Černý V, Mulligan CJ, Rídl J, Žaloudková M, Edens CM, et al. Regional differences in the distribution of the sub‐Saharan, West Eurasian, and South Asian mtDNA lineages in Yemen. American Journal of Physical Anthropology; 2008. 136: 128-137.
15	Kivisild T, Reidla M, Metspalu E, Rosa A, Brehm A, et al. Ethiopian mitochondrial DNA heritage: tracking gene flow across and around the gate of tears. The American Journal of Human Genetics; 2004. 75: 752-770.
16	Comas D, Calafell F, Bendukidze N, Fananas L, Bertranpetit J. Georgian and Kurd mtDNA sequence analysis shows a lack of correlation between languages and female genetic lineages. American Journal of Physical Anthropology; 2000. 112: 5-16.
17	Alshamali F, Brandstätter A, Zimmermann B, Parson W. Mitochondrial DNA control region variation in Dubai, United Arab Emirates. Forensic Science International: Genetics; 2008. 2: e9-e10.
18	Abu-Amero K, Larruga J, Cabrera V, Gonzalez A. Mitochondrial DNA structure in the Arabian Peninsula. BMC Evolutionary Biology; 2008. 8: 45.
19	Abu-Amero KK, González AM, Larruga JM, Bosley TM, Cabrera VM. Eurasian and African mitochondrial DNA influences in the Saudi Arabian population. BMC Evolutionary Biology; 2007. 7: 32.
20	Nasidze I, Stoneking M. Mitochondrial DNA variation and language replacements in the Caucasus. Proceedings of the Royal Society of London Series B: Biological Sciences; 2001. 268: 1197-1206.
21	Alfonso-Sánchez MA, Martínez-Bouzas C, Castro A, Peña JA, Fernández-Fernández I, et al. Sequence polymorphisms of the mtDNA control region in a human isolate: the Georgians from Swanetia. Journal of Human Genetics; 2006. 51: 429-439.
22	Bosch E, Calafell F, González-Neira A, Flaiz C, Mateu E, et al. Paternal and maternal lineages in the Balkans show a homogeneous landscape over linguistic barriers, except for the isolated Aromuns. Annals of Human Genetics; 2006. 70: 459-487.
23	Irwin J, Saunier J, Strouss K, Paintner C, Diegoli T, et al. Mitochondrial control region sequences from northern Greece and Greek Cypriots. International Journal of Legal Medicine; 2008. 122: 87-89.
24	Villems R. AJ274757-AJ274942. In: NCBI. 2000.
25	Belledi M, Poloni ES, Casalotti R, Conterio F, Mikerezi I, et al. Maternal and paternal lineages in Albania and the genetic structure of Indo-European populations. European Journal of Human Genetics; 2000. 8: 480-486.
26	Zimmermann B, Brandstätter A, Duftner N, Niederwieser D, Spiroski M, et al. Mitochondrial DNA control region population data from Macedonia. Forensic Science International: Genetics; 2007. 1: e4-e9.
27	Brandstätter A, Egyed B, Zimmermann B, Duftner N, Padar Z, et al. Migration rates and genetic structure of two Hungarian ethnic groups in Transylvania, Romania. Annals of Human Genetics; 2007. 71: 791-803.
28	Karachanak S, Carossa V, Nesheva D, Olivieri A, Pala M, et al. Bulgarians vs the other European populations: a mitochondrial DNA perspective. International Journal of Legal Medicine; 2012. 126: 497-503.
29	Malyarchuk BA, Grzybowski T, Derenko MV, Czarny J, Drobnič K, et al. Mitochondrial DNA Variability in Bosnians and Slovenians. Annals of Human Genetics; 2003. 67: 412-425.
30	Mogentale-Profizi N, Chollet L, StÉVanovitch A, Dubut V, Poggi C, et al. Mitochondrial DNA sequence diversity in two groups of Italian Veneto speakers from Veneto. Annals of Human Genetics; 2001. 65: 153-166.
31	Turchi C, Buscemi L, Previderè C, Grignani P, Brandstätter A, et al. Italian mitochondrial DNA database: results of a collaborative exercise and proficiency testing. International Journal of Legal Medicine; 2008. 122: 199-204.
32	Babalini C, Martínez-Labarga C, Tolk H-V, Kivisild T, Giampaolo R, et al. The population history of the Croatian linguistic minority of Molise (southern Italy): a maternal view. European Journal of Human Genetics; 2005. 13: 902-912.
33	Achilli A, Olivieri A, Pala M, Metspalu E, Fornarino S, et al. Mitochondrial DNA variation of modern Tuscans supports the near eastern origin of Etruscans. The American Journal of Human Genetics; 2007. 80: 759-768.
34	Falchi A, Giovannoni L, Calo CM, Piras IS, Moral P, et al. Genetic history of some western Mediterranean human isolates through mtDNA HVR1 polymorphisms. Journal of Human Genetics; 2006. 51: 9-14.
35	Francalacci P, Bertranpetit J, Calafell F, Underhill PA. Sequence diversity of the control region of mitochondrial DNA in Tuscany and its implications for the peopling of Europe. American Journal of Physical Anthropology; 1996. 100: 443-460.
36	Cali F, Le Roux M, D’Anna R, Flugy A, De Leo G, et al. MtDNA control region and RFLP data for Sicily and France. International Journal of Legal Medicine; 2001. 114: 229-231.
37	Vona G, Ghiani ME, Calò CM, Vacca L, Memmì M, et al. Mitochondrial DNA sequence analysis in Sicily. American Journal of Human Biology; 2001. 13: 576-589.
38	Calò C, Melis A, Vona G, Piras I. Review Synthetic Article: Sardinian Population (Italy): a Genetic Review. International Journal of Modern Anthropology; 2001. 1: 39-64.
39	Di Rienzo A, Wilson AC. Branching pattern in the evolutionary tree for human mitochondrial DNA. Proceedings of the National Academy of Sciences; 1991. 88: 1597-1601.
40	Giovannoni L, Falchi A, Piras I, Amoros J, Moral P, et al. Structure génétique de la population Corse. Antropo; 2006. 11: 37-50.
41	Varesi L, Memmí M, Cristofari MC, Mameli GE, Calò CM, et al. Mitochondrial control–region sequence variation in the Corsican population, France. American Journal of Human Biology; 2000. 12: 339-351.
42	Alfonso-Sánchez M, Cardoso S, Martínez-Bouzas C, Pena J, Herrera R, et al. Mitochondrial DNA haplogroup diversity in Basques: a reassessment based on HVI and HVII polymorphisms. American Journal of Human Biology; 2008. 20: 154-164.
43	Álvarez-Iglesias V, Mosquera-Miguel A, Cerezo M, Quintáns B, Zarrabeitia MT, et al. New population and phylogenetic features of the internal variation within mitochondrial DNA macro-haplogroup R0. PLoS One; 2009. 4: e5112.
44	Maca-Meyer N, Sánchez-Velasco P, Flores C, Larruga J-M, González A-M, et al. Y chromosome and mitochondrial DNA characterization of Pasiegos, a human isolate from Cantabria (Spain). Annals of Human Genetics; 2003. 67: 329-339.
45	Crespillo M, Luque J, Paredes M, Fernandez R, Ramirez E, et al. Mitochondrial DNA sequences for 118 individuals from northeastern Spain. International Journal of Legal Medicine; 2000. 114: 130-132.
46	Alvarez L, Santos C, Ramos A, Pratdesaba R, Francalacci P, et al. Mitochondrial DNA patterns in the Iberian Northern plateau: population dynamics and substructure of the Zamora province. American Journal of Physical Anthropology; 2010. 142: 531-539.
47	Larruga JM, Díez F, Pinto FM, Flores C, González AM. Mitochondrial DNA characterisation of European isolates: the Maragatos from Spain. European Journal of Human Genetics; 2001. 9: 708-716.
48	Gonzalez AM, Brehm A, Pérez JA, Maca-Meyer N, Flores C, et al. Mitochondrial DNA affinities at the Atlantic fringe of Europe. American Journal of Physical Anthropology; 2003. 120: 391-404.
49	Casas MJ, Hagelberg E, Fregel R, Larruga JM, González AM. Human mitochondrial DNA diversity in an archaeological site in al‐Andalus: Genetic impact of migrations from North Africa in medieval Spain. American Journal of Physical Anthropology; 2006. 131: 539-551.
50	Dubut V, Chollet L, Murail P, Cartault F, Béraud-Colomb E, et al. mtDNA polymorphisms in five French groups: importance of regional sampling. European Journal of Human Genetics; 2004. 12: 293-300.
51	Richard C, Pennarun E, Kivisild T, Tambets K, Tolk H-V, et al. An mtDNA perspective of French genetic variation. Annals of Human Biology; 2007. 34: 68-79.
52	Rousselet F, Mangin P. Mitochondrial DNA polymorphisms: a study of 50 French Caucasian individuals and application to forensic casework. International Journal of Legal Medicine; 1998. 111: 292-298.
53	Dimo-Simonin N, Grange F, Taroni F, Brandt-Casadevall C, Mangin P. Forensic evaluation of mtDNA in a population from south west Switzerland. International Journal of Legal Medicine; 2000. 113: 89-97.
54	Pult I, Sajantila A, Simanainen J, Georgiev O, Schaffner W, et al. Mitochondrial DNA sequences from Switzerland reveal striking homogeneity of European populations. Biological Chemistry Hoppe-Seyler; 1994. 375: 837-840.
55	Piercy R, Sullivan KM, Benson N, Gill P. The application of mitochondrial DNA typing to the study of white Caucasian genetic identification. International Journal of Legal Medicine; 1993. 106: 85-90.
56	McEvoy B, Richards M, Forster P, Bradley DG. The Longue Durée of Genetic Ancestry: Multiple Genetic Marker Systems and Celtic Origins on the Atlantic Facade of Europe. The American Journal of Human Genetics; 2004. 75: 693-702.
57	Helgason A, Hickey E, Goodacre S, Bosnes V, Stefánsson K, et al. mtDNA and the islands of the North Atlantic: estimating the proportions of Norse and Gaelic ancestry. The American Journal of Human Genetics; 2001. 68: 723-737.
58	Helgason A, Sigurðardóttir S, Gulcher JR, Ward R, Stefánsson K. mtDNA and the origin of the Icelanders: deciphering signals of recent population history. The American Journal of Human Genetics; 2000. 66: 999-1016.
59	Sajantila A, Lahermo P, Anttinen T, Lukka M, Sistonen P, et al. Genes and languages in Europe: an analysis of mitochondrial lineages. Genome Research; 1995. 5: 42-52.
60	Malyarchuk BA, Grzybowski T, Derenko MV, Czarny J, WoŹNiak M, et al. Mitochondrial DNA variability in Poles and Russians. Annals of Human Genetics; 2002. 66: 261-283.
61	Grzybowski T, Malyarchuk BA, Derenko MV, Perkova MA, Bednarek J, et al. Complex interactions of the Eastern and Western Slavic populations with other European groups as revealed by mitochondrial DNA analysis. Forensic Science International: Genetics; 2007. 1: 141-147.
62	Baasner A, Schäfer C, Junge A, Madea B. Polymorphic sites in human mitochondrial DNA control region sequences: population data and maternal inheritance. Forensic Science International; 2007. 98: 169-178.
63	Pfeiffer H, Brinkmann B, Hühne J, Rolf B, Morris AA, et al. Expanding the forensic German mitochondrial DNA control region database: genetic diversity as a function of sample size and microgeography. International Journal of Legal Medicine; 1999. 112: 291-298.
64	Tetzlaff S, Brandstätter A, Wegener R, Parson W, Weirich V. Mitochondrial DNA population data of HVS-I and HVS-II sequences from a northeast German sample. Forensic Science International; 2007. 172: 218-224.
65	Brandstätter A, Klein R, Duftner N, Wiegand P, Parson W. Application of a quasi-median network analysis for the visualization of character conflicts to a population sample of mitochondrial DNA control region sequences from southern Germany (Ulm). International Journal of Legal Medicine; 2006. 120: 310-314.
66	Hofmann S, Jaksch M, Bezold R, Mertens S, Aholt S, et al. Population genetics and disease susceptibility: characterization of central European haplogroups by mtDNA gene mutations, correlation with D loop variants and association with disease. Human Molecular Genetics; 1997. 6: 1835-1846.
67	Lutz S, Weisser H-J, Heizmann J, Pollak S. Location and frequency of polymorphic positions in the mtDNA control region of individuals from Germany. International Journal of Legal Medicine; 1998. 111: 67-77.
68	Poetsch M, Wittig H, Krause D, Lignitz E. Mitochondrial diversity of a northeast German population sample. Forensic Science International; 2003. 137: 125-132.
69	Parson W, Parsons TJ, Scheithauer R, Holland MM. Population data for 101 Austrian Caucasian mitochondrial DNA d-loop sequences: Application of mtDNA sequence analysis to a forensic case. International Journal of Legal Medicine; 1998. 111: 124-132.
70	Bogacsi-Szabo E, Kalmar T, Csanyi B, Tömöry G, Czibula A, et al. Mitochondrial DNA of ancient Cumanians: culturally Asian steppe nomadic immigrants with substantially more western Eurasian mitochondrial DNA lineages. Human Biology; 2005. 639-662.
71	Irwin J, Egyed B, Saunier J, Szamosi G, O’Callaghan J, et al. Hungarian mtDNA population databases from Budapest and the Baranya county Roma. International Journal of Legal Medicine; 2007. 121: 377-383.
72	Tömöry G, Csányi B, Bogácsi-Szabó E, Kalmár T, Czibula Á, et al. Comparison of maternal lineage and biogeographic analyses of ancient and modern Hungarian populations. American Journal of Physical Anthropology; 2007. 134: 354-368.
73	Lehocký I, Baldovič M, Kádaši Ľ, Metspalu E. A database of mitochondrial DNA hypervariable regions I and II sequences of individuals from Slovakia. Forensic Science International: Genetics; 2008. 2: e53-e59.
74	Malyarchuk BA, Perkova MA, Derenko MV, Vanecek T, Lazur J, et al. Mitochondrial DNA Variability in Slovaks, with Application to the Roma Origin. Annals of Human Genetics; 2007. 72: 228-240.
75	Zupanič Pajnič I, Balažic J, Komel R. Sequence polymorphism of the mitochondrial DNA control region in the Slovenian population. International Journal of Legal Medicine; 2004. 118: 1-4.
76	Malyarchuk BA, Vanecek T, Perkova MA, Derenko MV, Sip M. Mitochondrial DNA variability in the Czech population, with application to the ethnic history of Slavs. Human Biology; 2006. 681-696.
77	Vanecek T, Vorel F, Sip M. Mitochondrial DNA D-loop hypervariable regions: Czech population data. International Journal of Legal Medicine; 2004. 118: 14-18.
78	Stenico M, Nigro L, Bertorelle G, Calafell F, Capitanio M, et al. High mitochondrial sequence diversity in linguistic isolates of the Alps. American Journal of Human Genetics; 1996. 59: 1363.
79	Thomas MG, Barnes I, Weale ME, Jones AL, Forster P, et al. New genetic evidence supports isolation and drift in the Ladin communities of the South Tyrolean Alps but not an ancient origin in the Middle East. European Journal of Human Genetics; 2007. 16: 124-134.
80	Hedman M, Brandstätter A, Pimenoff V, Sistonen P, Palo J, et al. Finnish mitochondrial DNA HVS-I and HVS-II population data. Forensic Science International; 2007. 172: 171-178.
81	Meinilä M, Finnilä S, Majamaa K (2007). Evidence for mtDNA Admixture between the Finns and the Saami. Human Heredity; 2007. 52: 160-170.
82	Passarino G, Cavalleri GL, Lin AA, Cavalli-Sforza LL, Borresen-Dale A-L, et al. Different genetic components in the Norwegian population revealed by the analysis of mtDNA and Y chromosome polymorphisms. European Journal of Human Genetics; 2002. 10: 521-529.
83	Delghandi M, Utsi E, Krauss S. Saami mitochondrial DNA reveals deep maternal lineage clusters. Human Heredity; 1998. 48: 108-114.
84	Lahermo P, Sajantila A, Sistonen P, Lukka M, Aula P, et al. The genetic relationship between the Finns and the Finnish Saami (Lapps): analysis of nuclear DNA and mtDNA. American Journal of Human Genetics; 1996. 58: 1309.
85	Kittles RA, Bergen AW, Urbanek M, Virkkunen M, Linnoila M, et al. Autosomal, mitochondrial, and Y chromosome DNA variation in Finland: Evidence for a male-specific bottleneck. American Journal of Physical Anthropology; 1999. 108: 381-399.
86	Sajantila A, Salem AH, Savolainen P, Bauer K, Gierig C, et al. Paternal and maternal DNA lineages reveal a bottleneck in the founding of the Finnish population. Proceedings of the National Academy of Sciences; 1996. 93: 12035-12039.
87	Pliss L, Tambets K, Loogväli EL, Pronina N, Lazdins M, et al. Mitochondrial DNA Portrait of Latvians: Towards the Understanding of the Genetic Structure of Baltic-Speaking Populations. Annals of Human Genetics; 2006. 70: 439-458.
88	Kasperavičiūtė D, Kučinskas V, Stoneking M. Y chromosome and mitochondrial DNA variation in Lithuanians. Annals of Human Genetics; 2004. 68: 438-452.
89	Malyarchuk BA, Derenko MV. Mitochondrial DNA variability in Russians and Ukrainians: Implication to the origin of the Eastern Slavs. Annals of Human Genetics; 2001. 65: 63-78.
90	Kushniarevich A, Sivitskaya L, Danilenko N, Novogrodskii T, Tsybovsky I, et al. Uniparental Genetic Heritage of Belarusians: Encounter of Rare Middle Eastern Matrilineages with a Central European Mitochondrial DNA Pool. PLoS One; 2013. 8: e66499.
