# Supplementary material for: When the Waves of European Neolithization Met: First Paleogenetic Evidence from Early Farmers in the Southern Paris Basin
Source: PLoS One. 2015 Apr 30;10(4):e0125521. doi: 10.1371/journal.pone.0125521 (PMC4415815; doi:10.1371/journal.pone.0125521)
Supplement: S6 Table — (XLSX) [file pone.0125521.s014.xlsx]

## Sheet: Shared haplotypes Ancient data
Shared haplotypes frequencies - ancient dataset
									Haplotype:	Gurgy	PRE_HG	PRE_Central_F	PRE_South_F	POST_HG	POST_Central_F	POST_South_F	Derenburg	Halberstadt	Karsdorf	Salzmunde	Los Cascajos	Les Treilles
	Non informative Haplotype	H3/H1/H	CRS						Hap_8	9	5	18	16	0	5	13	3	4	6	4	11	6
		J1	16069T	16126C					Hap_5	2	0	14	1	1	1	8	3	1	3	3	2	6
		K	16224C	16311C					Hap_9	1	0	12	6	1	0	3	1	0	2	5	3	2
		V	16298C						Hap_7	1	0	9	0	0	3	3	1	5	0	0	0	3
		H1j2	16291T						Hap_1	1	0	0	0	0	0	0	0	0	0	0	0	0
		J1c?	16069T	16126C	16261T				Hap_25	1	0	0	0	0	0	0	0	0	0	0	0	0
		H	16209C						Hap_2	1	0	0	2	0	0	0	0	0	0	0	0	0
		K	16224C						Hap_13	3	0	2	0	0	0	0	0	2	0	0	0	0
		U5 (?)	16183C	16189C					Hap_26	1	0	0	0	0	0	0	0	0	0	0	0	0
		T	16126C						Hap_23	1	0	0	0	0	0	0	0	0	0	0	0	0
		U5b (?)	16093C	16189C	16270T				Hap_14	1	0	0	0	0	0	0	0	0	0	0	0	0
		H	16234T						Hap_27	1	0	0	0	0	0	0	0	0	0	0	0	0
		U5	16183C	16189C	16270T				Hap_3	1	0	0	0	0	0	0	0	0	0	0	0	0
		V	16291T	16298C					Hap_22	1	0	0	0	0	0	0	0	0	0	0	0	0
		K	16093C	16224C					Hap_21	2	0	4	3	0	0	0	0	4	0	0	0	0
		H3	16235G						Hap_4	1	0	0	0	0	0	0	0	0	0	0	0	0
		N1a	16129A	16172C	16223T	16320T	16355T	16391A	Hap_6	1	0	0	0	0	0	0	0	0	0	0	0	0
		J	16069T	16071T	16126C	16193T	16278T		Hap_10	1	0	0	0	0	0	0	0	0	0	0	0	0
		N1a	16172C	16223T	16320T	16355T	16382T		Hap_11	1	0	0	0	0	0	0	0	0	0	0	0	0
		X2b	16189C	16233T	16278T				Hap_12	1	0	0	0	0	0	0	0	0	0	0	0	0
		U5	16224C	16256T	16270T				Hap_15	1	0	0	0	0	0	0	0	0	0	0	0	0
		J2	16069T	16193T	16362C				Hap_16	1	0	0	0	0	0	0	0	0	0	0	0	0
		X	16093C	16189C	16278T				Hap_17	1	0	0	0	0	0	0	0	0	0	0	0	0
		N1a	16172C	16223T	16234T	16248T	16320T		Hap_18	1	0	0	0	0	0	0	0	0	0	0	0	0
		U5b2b1a	16129A	16183C	16189C	16270T	16362C		Hap_19	1	0	0	0	0	0	0	0	0	0	0	0	0
		K	16093C	16224C	16234T				Hap_20	1	0	0	0	0	0	0	0	0	0	0	0	0
		U	16183C	16189C	16234T				Hap_24	1	0	0	0	0	0	0	0	0	0	0	0	0
									N Ind Tot		41	147	56	30	28	49	22	31	23	32	27	29
									N Ind Ht		5	59	28	2	9	27	8	16	11	12	16	17
									N Ht inf		0	6	5	0	0	0	0	6	0	0	0	0
									% inf/total		0	4.08163	8.92857	0	0	0	0	19.3548	0	0	0	0
									% Ht part		12.1951	40.1361	50	6.66667	32.1429	55.102	36.3636	51.6129	47.8261	37.5	59.2593	58.6207
									% HT non inf		12.1951	36.0544	41.0714	6.66667	32.1429	55.102	36.3636	32.2581	47.8261	37.5	59.2593	58.6207
