# Supplementary material for: When the Waves of European Neolithization Met: First Paleogenetic Evidence from Early Farmers in the Southern Paris Basin
Source: PLoS One. 2015 Apr 30;10(4):e0125521. doi: 10.1371/journal.pone.0125521 (PMC4415815; doi:10.1371/journal.pone.0125521)
Supplement: S7 Table — (XLSX) [file pone.0125521.s015.xlsx]

## Sheet: Shared haplotypes Modern data
Shared haplotypes freqencies - modern dataset
									Haplotypes	Gurgy	Dubai - Yemen	Saudi_Arabia	Syria - Jordan - Palestine - Druze	Iran - Iraq	Iran	Caucasus	Turkey - Kurdistan - Cyprus	Greece - Crete	Albania - Bosnia - Macedonia	Bulgaria - Romania	Hungary - Transylvania	Austria - Slovenia	North Italy	South Italy - Sicily	Corsica - Sardinia	South France - North Spain	South and Center Spain	West Iberian Peninsula	North Spain	NW France	UK - Ireland	Iceland	Tyrol - Switzerland - South Germany	Germany	Germany - Poland	South Poland - Czech Republic	Slovakia	Norway - Saami - Sweden	Finland	Baltic states - Belarus	European Russia	Total
	Non informative Haplotypes	H3/H1/H	CRS						Hap_8	9	7	18	54	29	39	83	65	78	62	59	58	97	103	109	108	144	137	120	66	107	116	42	92	81	105	123	75	83	68	103	66	2497
		J1	16069T	16126C					Hap_5	2	4	3	8	1	3	5	6	7	6	8	36	24	19	5	7	12	14	16	7	26	38	20	16	18	18	16	21	23	10	18	12	427
		K	16224C	16311C					Hap_9	1	3	7	18	7	11	12	19	8	11	11	48	16	20	17	7	19	11	15	6	31	21	17	22	8	13	12	6	10	19	15	8	448
		V	16298C						Hap_7	1	0	0	4	0	4	4	0	8	11	7	21	8	13	7	6	30	9	11	37	16	19	1	14	14	17	19	12	80	10	18	14	414
	Informative Haplotypes	H1j2	16291T						Hap_1	1	0	0	0	3	1	0	1	0	5	2	2	2	2	1	6	8	2	2	5	0	4	1	2	1	2	0	1	1	5	0	0	59
		J1c?	16069T	16126C	16261T				Hap_25	1	0	0	0	1	0	0	1	7	3	6	4	3	1	2	0	1	0	0	1	2	0	0	5	1	0	0	1	0	0	0	0	39
		H	16209C						Hap_2	1	1	0	1	1	0	3	0	0	0	0	0	2	0	1	0	1	5	1	0	1	2	0	0	2	3	5	1	1	3	1	0	35
		K	16224C						Hap_13	3	0	0	0	0	0	1	5	0	0	0	0	0	1	1	2	4	0	0	0	3	3	0	0	0	1	0	0	0	0	0	0	21
		U5 (?)	16183C	16189C					Hap_26	1	0	2	0	0	0	0	0	1	0	5	0	7	0	0	2	3	2	0	0	0	0	4	1	2	5	0	0	0	4	0	1	39
		T	16126C						Hap_23	1	0	0	4	0	1	2	0	0	0	0	2	0	1	0	6	3	0	1	0	1	0	0	0	2	0	1	0	0	0	0	0	24
		U5b (?)	16093C	16189C	16270T				Hap_14	1	0	0	0	0	0	0	1	1	4	1	1	0	2	0	0	0	0	0	1	0	0	2	0	0	3	3	3	0	1	2	1	26
		H	16234T						Hap_27	1	0	0	0	0	0	3	1	0	0	1	2	0	0	0	1	0	2	1	0	0	0	2	0	1	1	0	3	0	0	0	0	18
		U5	16183C	16189C	16270T				Hap_3	1	0	0	0	0	0	0	0	1	1	0	3	2	0	0	0	0	0	0	0	0	0	0	0	1	1	0	0	1	1	0	0	11
		V	16291T	16298C					Hap_22	1	0	0	0	0	0	0	0	0	0	0	0	1	0	2	0	0	1	0	0	0	0	0	0	0	0	1	0	0	0	0	0	5
		K	16093C	16224C					Hap_21	2	0	0	0	0	1	0	0	1	0	0	0	0	0	0	0	0	0	0	0	0	0	0	0	1	0	0	0	0	0	0	0	3
		H3	16235G						Hap_4	1	0	0	0	0	0	0	0	0	0	1	1	0	0	0	0	0	0	0	0	0	0	0	1	0	0	0	0	0	0	0	0	3
	Unique Haplotypes	N1a	16129A	16172C	16223T	16320T	16355T	16391A	Hap_6	1	0	0	0	0	0	0	0	0	0	0	0	0	0	0	0	0	0	0	0	0	0	0	0	0	0	0	0	0	0	0	0	0
		J	16069T	16071T	16126C	16193T	16278T		Hap_10	1	0	0	0	0	0	0	0	0	0	0	0	0	0	0	0	0	0	0	0	0	0	0	0	0	0	0	0	0	0	0	0	0
		N1a	16172C	16223T	16320T	16355T	16382T		Hap_11	1	0	0	0	0	0	0	0	0	0	0	0	0	0	0	0	0	0	0	0	0	0	0	0	0	0	0	0	0	0	0	0	0
		X2b	16189C	16233T	16278T				Hap_12	1	0	0	0	0	0	0	0	0	0	0	0	0	0	0	0	0	0	0	0	0	0	0	0	0	0	0	0	0	0	0	0	0
		U5	16224C	16256T	16270T				Hap_15	1	0	0	0	0	0	0	0	0	0	0	0	0	0	0	0	0	0	0	0	0	0	0	0	0	0	0	0	0	0	0	0	0
		J2	16069T	16193T	16362C				Hap_16	1	0	0	0	0	0	0	0	0	0	0	0	0	0	0	0	0	0	0	0	0	0	0	0	0	0	0	0	0	0	0	0	0
		X	16093C	16189C	16278T				Hap_17	1	0	0	0	0	0	0	0	0	0	0	0	0	0	0	0	0	0	0	0	0	0	0	0	0	0	0	0	0	0	0	0	0
		N1a	16172C	16223T	16234T	16248T	16320T		Hap_18	1	0	0	0	0	0	0	0	0	0	0	0	0	0	0	0	0	0	0	0	0	0	0	0	0	0	0	0	0	0	0	0	0
		U5b2b1a	16129A	16183C	16189C	16270T	16362C		Hap_19	1	0	0	0	0	0	0	0	0	0	0	0	0	0	0	0	0	0	0	0	0	0	0	0	0	0	0	0	0	0	0	0	0
		K	16093C	16224C	16234T				Hap_20	1	0	0	0	0	0	0	0	0	0	0	0	0	0	0	0	0	0	0	0	0	0	0	0	0	0	0	0	0	0	0	0	0
		U	16183C	16189C	16234T				Hap_24	1	0	0	0	0	0	0	0	0	0	0	0	0	0	0	0	0	0	0	0	0	0	0	0	0	0	0	0	0	0	0	0	0
									N Ind Tot	39	542	673	736	580	506	784	462	576	451	532	714	602	688	590	503	769	653	624	480	676	730	430	656	566	680	734	565	656	603	787	527
									N Ind Ht		15	30	89	42	60	113	99	112	103	101	178	162	162	145	145	225	183	167	123	187	203	89	153	132	169	180	123	199	121	157	102
									N Ht inf		1	2	5	5	3	9	9	11	13	16	15	17	7	7	17	20	12	5	7	7	9	9	9	11	16	10	9	3	14	3	2
									% inf/total		0.18	0.3	0.68	0.86	0.59	1.15	1.95	1.91	2.88	3.01	2.1	2.82	1.02	1.19	3.38	2.6	1.84	0.8	1.46	1.04	1.23	2.09	1.37	1.94	2.35	1.36	1.59	0.46	2.32	0.38	0.38
									% Ht part		2.77	4.46	12.09	7.24	11.86	14.41	21.43	19.44	22.84	18.98	24.93	26.91	23.55	24.58	28.83	29.26	28.02	26.76	25.63	27.66	27.81	20.7	23.32	23.32	24.85	24.52	21.77	30.34	20.07	19.95	19.35
									% HT non inf		2.58	4.16	11.41	6.38	11.26	13.27	19.48	17.53	19.96	15.98	22.83	24.09	22.53	23.39	25.45	26.66	26.19	25.96	24.17	26.63	26.58	18.6	21.95	21.38	22.5	23.16	20.18	29.88	17.74	19.57	18.98
