# Supplementary material for: When the Waves of European Neolithization Met: First Paleogenetic Evidence from Early Farmers in the Southern Paris Basin
Source: PLoS One. 2015 Apr 30;10(4):e0125521. doi: 10.1371/journal.pone.0125521 (PMC4415815; doi:10.1371/journal.pone.0125521)
Supplement: S9 Table — (XLSX) [file pone.0125521.s017.xlsx]

## Sheet: Indices Ancient dataset
Genetic diversity indices - ancient dataset
	Pop	N	N HT	Polymorphic sites	Gene Diversity	Nucleotide diversity	Mean pairwise
	Gurgy	39	27	26	0.9447 +/- 0.0284	0.010056 +/- 0.005795	3.590072 +/- 1.862162
	PRE_HG	41	21	23	0.9305 +/- 0.0250	0.010527 +/- 0.006019	3.758211 +/- 1.934445
	PRE_Central_F	147	52	44	0.9552 +/- 0.0069	0.014945 +/- 0.008029	5.335294 +/- 2.589456
	PRE_South_F	56	26	27	0.9026 +/- 0.0308	0.008340 +/- 0.004910	2.977357 +/- 1.580038
	POST_HG	30	18	21	0.9494 +/- 0.0225	0.010074 +/- 0.005852	3.596500 +/- 1.877284
	POST_Central_F	28	18	33	0.9471 +/- 0.0258	0.014873 +/- 0.008241	5.309556 +/- 2.642344
	POST_South_F	49	22	25	0.9005 +/- 0.0299	0.010504 +/- 0.005982	3.749964 +/- 1.924313
	Derenburg	22	14	24	0.9567 +/- 0.0238	0.016332 +/- 0.009056	5.830588 +/- 2.897613
	Halberstadt	31	20	23	0.9613 +/- 0.0178	0.016831 +/- 0.009171	6.008585 +/- 2.942937
	Karsdorf	23	15	24	0.9249 +/- 0.0422	0.011815 +/- 0.006787	4.217799 +/- 2.172447
	Salzmunde	32	18	28	0.9516 +/- 0.0191	0.013731 +/- 0.007641	4.902062 +/- 2.452255
	Los Cascajos	27	12	15	0.8234 +/- 0.0670	0.005805 +/- 0.003733	2.072254 +/- 1.196522
	Les Treilles	29	13	17	0.9064 +/- 0.0312	0.010612 +/- 0.006125	3.788420 +/- 1.964636
