# Supplementary material for: When the Waves of European Neolithization Met: First Paleogenetic Evidence from Early Farmers in the Southern Paris Basin
Source: PLoS One. 2015 Apr 30;10(4):e0125521. doi: 10.1371/journal.pone.0125521 (PMC4415815; doi:10.1371/journal.pone.0125521)
Supplement: S10 Table — (XLSX) [file pone.0125521.s018.xlsx]

## Sheet: Fst matrix for ancient groups
Population pairwise FSTs
		Gurgy	PRE_HG	POST_HG	PRE_Central_F	POST_Central_F	PRE_South_F	POST_South_F	Derenburg	Halberstadt	Karsdorf	Salzmünde	Los_Cascajos	Les_Treilles
	Gurgy	-
	PRE_HG	0.08016	-
	POST_HG	0.06264	0.03547	-
	PRE_Central_F	0.03333	0.10950	0.07025	-
	POST_Central_F	0.00965	0.05292	0.04661	0.02367	-
	PRE_South_F	0.03176	0.10421	0.08354	0.02743	0.00564	-
	POST_South_F	0.01774	0.07467	0.05149	0.02140	0.00722	0.01254	-
	Derenburg	0.04634	0.12588	0.07564	-0.02118	0.02083	0.04278	0.02684	-
	Halberstadt	0.06183	0.14415	0.10425	-0.00471	0.03978	0.06884	0.06134	-0.02674	-
	Karsdorf	0.02311	0.09797	0.04830	-0.00761	0.01244	0.01545	-0.00454	-0.01252	0.01986	-
	Salzmünde	0.03173	0.12888	0.07829	-0.00259	0.01005	0.01960	0.01844	-0.00880	0.01923	-0.01495	-
	Los_Cascajos	0.02448	0.10937	0.08407	0.02248	0.00904	-0.01339	0.00579	0.04164	0.06914	0.00807	0.02031	-
	Les_Treilles	0.01006	0.07557	0.05798	0.02224	0.00589	0.02804	-0.02165	0.02816	0.05869	0.00024	0.02159	0.01927	-
	Distance method: Kimura 2p (0,205)
