# Supplementary material for: When the Waves of European Neolithization Met: First Paleogenetic Evidence from Early Farmers in the Southern Paris Basin
Source: PLoS One. 2015 Apr 30;10(4):e0125521. doi: 10.1371/journal.pone.0125521 (PMC4415815; doi:10.1371/journal.pone.0125521)
Supplement: S11 Table — (XLSX) [file pone.0125521.s019.xlsx]

## Sheet: Modern dataset references
Shared haplotypes frequences - modern dataset references
	Set	N	Pop	N	References
	Yemen - Dubai	549	YEM	185	[1]
				115	[2]
			DUB	249	[3]
	Saudi Arabia	673	SAU_A	120	[4]
				553	[5]
	Syria - Jordan - Palestine - Cyprus	471	SYR	69	[6]
				49	[7]
			JOR	145	[8]
			PAL	117	[6]
			CYPR	91	[9]
	Iran - Iraq	593	N_IRAN	100	[10]
				58	[11]
			IRAQ	175	[12]
				116	[6]
			E_IRAQ	144	[12]
	Iran	507	IRAN	436	[13]
				59	[11]
				12	[6]
	Caucasus	789	ARM	42	[14]
				191	[6]
			AZER	39	[14]
				48	[6]
			GEOR	48	[15]
				45	[16]
				57	[14]
				19	[11]
			C_RUS	213	[14]
				37	[11]
				50	[17]
	Turkey - Druze - Kurd	729	TUR	29	[18]
				45	[19]
				72	[20]
				75	[21]
				50	[11]
			DRUZ	45	[17]
				311	[22]
			KURD	29	[16]
				53	[6]
				20	[11]
	Crete - Greece	577	CRE	18	[7]
				186	[23]
			GRE	25	[24]
				319	[9]
				29	[7]
	Albania - Bosnia - Macedonia	465	ALB	42	[25]
				42	[24]
			BOS	144	[26]
			MAC	37	[24]
				200	[27]
	Bulgaria - Romania	532	BULG*	427	[28]
			ROM	105	[24]
	Hungary - Transylvania	746	TRANS	360	[29]
			HUNG	74	[30]
				211	[31]
				101	[32]
	Slovenia - Austria	607	SLOVE	104	[26]
				129	[33]
			AUS	273	[29]
				101	[34]
	Northern Italy	693	N_ITA	68	[35]
				190	[36]
			TUSC	61	[37]
				52	[38]
				322	[39]
	Southern Italy	598	C_ITA	166	[40]
				205	[36]
			S_ITA	72	[40]
			SIC	106	[41]
				49	[42]
	Corsica - Sardinia	497	CORS	53	[37]
				47	[43]
				46	[44]
			SARD	47	[45]
				69	[46]
				235	[37]
	Southern France - Northeastern Spain	770	E_FR	46	[47]
			FR	80	[47]
				50	[48]
			SW_FR	72	[49]
				81	[47]
			S_FR	37	[49]
				85	[47]
			E_SP	108	[50]
			BASQ	55	[51]
				156	[6]
	South and Central Spain	653	C_SP	214	[52]
				148	[53]
			S_SP	108	[54]
				133	[37]
				50	[53]
	West Iberian Peninsula	624	W_SP	282	[50]
				43	[55]
			PORT	299	[55]
	Northern Spain	488	SP_CA	128	[50]
				242	[56]
			N_SP	118	[57]
	Northern and Northwestern France	676	FR_BR	61	[49]
				161	[47]
			NW_FR	290	[47]
			N_FR	39	[49]
				125	[47]
	UK - Ireland	730	SCOT*	336	[58]
			ENG	100	[59]
			IRE	300	[60]
	Iceland	434	ICE	395	[61]
				39	[62]
	Tyrol - Switzerland - Southern Germany	662	TYR	70	[63]
				263	[64]
			S_GER	100	[65]
			SWI	154	[66]
				75	[67]
	Germany	567	GER	67	[68]
				200	[69]
				300	[70]
	Germany - Poland	698	N_GER	213	[71]
			W_GER	50	[72]
				109	[73]
			NE_POL	73	[74]
			N_POL	253	[74]
	Southern Poland - Czech Republic	786	POL	436	[75]
			S_POL	87	[74]
			CZ_R	174	[76]
				93	[77]
	Slovakia	577	SLOVA	370	[78]
				207	[79]
	Sweden - Norway - Saami	656	SAA	62	[80]
				22	[81]
				115	[62]
			NOR	323	[58]
				74	[82]
			SWE	28	[83]
				32	[84]
	Finland	603	FINL	200	[85]
				403	[86]
	Baltic States - Belarus	794	LATV	299	[87]
			LITH	180	[88]
			BEL	267	[89]
			ESTO	28	[62]
				20	[84]
	European Russia	543	E_RUS	50	[90]
			N_E_RUS	157	[74]
				117	[62]
			S_E_RUS	18	[90
				201	[75]
	References
1	Černý V, Mulligan CJ, Rídl J, Žaloudková M, Edens CM, et al. Regional differences in the distribution of the sub‐Saharan, West Eurasian, and South Asian mtDNA lineages in Yemen. American Journal of Physical Anthropology; 2008. 136: 128-137.
2	Kivisild T, Reidla M, Metspalu E, Rosa A, Brehm A, et al. Ethiopian mitochondrial DNA heritage: tracking gene flow across and around the gate of tears. The American Journal of Human Genetics; 2004. 75: 752-770.
3	Alshamali F, Brandstätter A, Zimmermann B, Parson W. Mitochondrial DNA control region variation in Dubai, United Arab Emirates. Forensic Science International: Genetics; 2008. 2: e9-e10.
4	Abu-Amero K, Larruga J, Cabrera V, Gonzalez A. Mitochondrial DNA structure in the Arabian Peninsula. BMC Evolutionary Biology; 2008. 8: 45.
5	Abu-Amero KK, González AM, Larruga JM, Bosley TM, Cabrera VM. Eurasian and African mitochondrial DNA influences in the Saudi Arabian population. BMC Evolutionary Biology; 2007. 7: 32.
6	Richards M, Macaulay V, Hickey E, Vega E, Sykes B, et al. Tracing European founder lineages in the Near Eastern mtDNA pool. American Journal of Human Genetics; 2000. 67: 1251 - 1276.
7	Vernesi C, Di Benedetto G, Caramelli D, Secchieri E, Simoni L, et al. Genetic characterization of the body attributed to the evangelist Luke. Proceedings of the National Academy of Sciences; 2001. 98: 13460-13463.
8	González AM, Karadsheh N, Maca-Meyer N, Flores C, Cabrera VM, et al. Mitochondrial DNA variation in Jordanians and their genetic relationship to other Middle East populations. Annals of Human Biology; 2008. 35: 212-231.
9	Irwin J, Saunier J, Strouss K, Paintner C, Diegoli T, et al. Mitochondrial control region sequences from northern Greece and Greek Cypriots. International Journal of Legal Medicine; 2008. 122: 87-89.
10	Nasidze I, Quinque D, Rahmani M, Alemohamad SA, Stoneking M. Concomitant Replacement of Language and mtDNA in South Caspian Populations of Iran. Current Biology; 2006. 16: 668-673.
11	Quintana-Murci L, Chaix R, Wells S, Behar D, Sayar H, et al. Where West meets East: The complex mtDNA landscape of the Southwest and Central Asian corridor. American Journal of Human Genetics; 2004. 74: 827 - 845.
12	Al-Zahery N, Pala M, Battaglia V, Grugni V, Hamod MA, et al. In search of the genetic footprints of Sumerians: a survey of Y-chromosome and mtDNA variation in the Marsh Arabs of Iraq. BMC Evolutionary Biology; 2011. 11: 288.
13	Metspalu M, Kivisild T, Metspalu E, Parik J, Hudjashov G, et al. Most of the extant mtDNA boundaries in South and Southwest Asia were likely shaped during the initial settlement of Eurasia by anatomically modern humans. BMC Genetics; 2004. 5: 26.
14	Nasidze I, Stoneking M. Mitochondrial DNA variation and language replacements in the Caucasus. Proceedings of the Royal Society of London Series B: Biological Sciences; 2001. 268: 1197-1206.
15	Alfonso-Sánchez MA, Martínez-Bouzas C, Castro A, Peña JA, Fernández-Fernández I, et al. Sequence polymorphisms of the mtDNA control region in a human isolate: the Georgians from Swanetia. Journal of Human Genetics; 2006. 51: 429-439.
16	Comas D, Calafell F, Bendukidze N, Fananas L, Bertranpetit J. Georgian and Kurd mtDNA sequence analysis shows a lack of correlation between languages and female genetic lineages. American Journal of Physical Anthropology; 2000. 112: 5-16.
17	Macaulay V, Richards M, Hickey E, Vega E, Cruciani F, et al. The emerging tree of West Eurasian mtDNAs: a synthesis of control-region sequences and RFLPs. The American Journal of Human Genetics; 1999. 64: 232-249.
18	Calafell F, Underhill P, Tolun A, Angelicheva D, Kalaydjieva L. From Asia to Europe: mitochondrial DNA sequence variability in Bulgarians and Turks. Annals of Human Genetics; 1996. 60: 35-49.
19	Comas D, Calafell F, Mateu E, Perez-Lezaun A, Bertranpetit J. Geographic variation in human mitochondrial DNA control region sequence: the population history of Turkey and its relationship to the European populations. Molecular Biology and Evolution; 1996. 13: 1067-1077.
20	Di Benedetto G, Ergüven A, Stenico M, Castrfi L, Bertorelle G, et al. DNA diversity and population admixture in Anatolia. American Journal of Physical Anthropology; 2001. 115: 144-156.
21	Mergen H, Öner R, Öner C. Mitochondrial DNA sequence variation in the Anatolian peninsula (Turkey). Journal of Genetics; 2004. 83: 39-47.
22	Shlush LI, Behar DM, Yudkovsky G, Templeton A, Hadid Y, et al. The Druze: A Population Genetic Refugium of the Near East. PLoS One; 2008. 3: e2105.
23	Villems R. AJ274757-AJ274942. In: NCBI. 2000.
24	Bosch E, Calafell F, González-Neira A, Flaiz C, Mateu E, et al. Paternal and maternal lineages in the Balkans show a homogeneous landscape over linguistic barriers, except for the isolated Aromuns. Annals of Human Genetics; 2006. 70: 459-487.
25	Belledi M, Poloni ES, Casalotti R, Conterio F, Mikerezi I, et al. Maternal and paternal lineages in Albania and the genetic structure of Indo-European populations. European Journal of Human Genetics; 2000. 8: 480-486.
26	Malyarchuk BA, Grzybowski T, Derenko MV, Czarny J, Drobnič K, et al. Mitochondrial DNA Variability in Bosnians and Slovenians. Annals of Human Genetics; 2003. 67: 412-425.
27	Zimmermann B, Brandstätter A, Duftner N, Niederwieser D, Spiroski M, et al. Mitochondrial DNA control region population data from Macedonia. Forensic Science International: Genetics; 2007. 1: e4-e9.
28	Karachanak S, Carossa V, Nesheva D, Olivieri A, Pala M, et al. Bulgarians vs the other European populations: a mitochondrial DNA perspective. International Journal of Legal Medicine; 2012. 126: 497-503.
29	Brandstätter A, Egyed B, Zimmermann B, Duftner N, Padar Z, et al. Migration rates and genetic structure of two Hungarian ethnic groups in Transylvania, Romania. Annals of Human Genetics; 2007. 71: 791-803.
30	Bogacsi-Szabo E, Kalmar T, Csanyi B, Tömöry G, Czibula A, et al. Mitochondrial DNA of ancient Cumanians: culturally Asian steppe nomadic immigrants with substantially more western Eurasian mitochondrial DNA lineages. Human Biology; 2005. 639-662.
31	Irwin J, Egyed B, Saunier J, Szamosi G, O’Callaghan J, et al. Hungarian mtDNA population databases from Budapest and the Baranya county Roma. International Journal of Legal Medicine; 2007. 121: 377-383.
32	Tömöry G, Csányi B, Bogácsi-Szabó E, Kalmár T, Czibula Á, et al. Comparison of maternal lineage and biogeographic analyses of ancient and modern Hungarian populations. American Journal of Physical Anthropology; 2007. 134: 354-368.
33	Zupanič Pajnič I, Balažic J, Komel R. Sequence polymorphism of the mitochondrial DNA control region in the Slovenian population. International Journal of Legal Medicine; 2004. 118: 1-4.
34	Parson W, Parsons TJ, Scheithauer R, Holland MM. Population data for 101 Austrian Caucasian mitochondrial DNA d-loop sequences: Application of mtDNA sequence analysis to a forensic case. International Journal of Legal Medicine; 1998. 111: 124-132.
35	Mogentale-Profizi N, Chollet L, StÉVanovitch A, Dubut V, Poggi C, et al. Mitochondrial DNA sequence diversity in two groups of Italian Veneto speakers from Veneto. Annals of Human Genetics; 2001. 65: 153-166.
36	Turchi C, Buscemi L, Previderè C, Grignani P, Brandstätter A, et al. Italian mitochondrial DNA database: results of a collaborative exercise and proficiency testing. International Journal of Legal Medicine; 2008. 122: 199-204.
37	Falchi A, Giovannoni L, Calo CM, Piras IS, Moral P, et al. Genetic history of some western Mediterranean human isolates through mtDNA HVR1 polymorphisms. Journal of Human Genetics; 2006. 51: 9-14.
38	Francalacci P, Bertranpetit J, Calafell F, Underhill PA. Sequence diversity of the control region of mitochondrial DNA in Tuscany and its implications for the peopling of Europe. American Journal of Physical Anthropology; 1996. 100: 443-460.
39	Achilli A, Olivieri A, Pala M, Metspalu E, Fornarino S, et al. Mitochondrial DNA variation of modern Tuscans supports the near eastern origin of Etruscans. The American Journal of Human Genetics; 2007. 80: 759-768.
40	Babalini C, Martínez-Labarga C, Tolk H-V, Kivisild T, Giampaolo R, et al. The population history of the Croatian linguistic minority of Molise (southern Italy): a maternal view. European Journal of Human Genetics; 2005. 13: 902-912.
41	Cali F, Le Roux M, D’Anna R, Flugy A, De Leo G, et al. MtDNA control region and RFLP data for Sicily and France. International Journal of Legal Medicine; 2001. 114: 229-231.
42	Vona G, Ghiani ME, Calò CM, Vacca L, Memmì M, et al. Mitochondrial DNA sequence analysis in Sicily. American Journal of Human Biology; 2001. 13: 576-589.
43	Giovannoni L, Falchi A, Piras I, Amoros J, Moral P, et al. Structure génétique de la population Corse. Antropo; 2006. 11: 37-50.
44	Varesi L, Memmí M, Cristofari MC, Mameli GE, Calò CM, et al. Mitochondrial control–region sequence variation in the Corsican population, France. American Journal of Human Biology; 2000. 12: 339-351.
45	Calò C, Melis A, Vona G, Piras I. Review Synthetic Article: Sardinian Population (Italy): a Genetic Review. International Journal of Modern Anthropology; 2001. 1: 39-64.
46	Di Rienzo A, Wilson AC. Branching pattern in the evolutionary tree for human mitochondrial DNA. Proceedings of the National Academy of Sciences; 1991. 88: 1597-1601.
47	Richard C, Pennarun E, Kivisild T, Tambets K, Tolk H-V, et al. An mtDNA perspective of French genetic variation. Annals of Human Biology; 2007. 34: 68-79.
48	Rousselet F, Mangin P. Mitochondrial DNA polymorphisms: a study of 50 French Caucasian individuals and application to forensic casework. International Journal of Legal Medicine; 1998. 111: 292-298.
49	Dubut V, Chollet L, Murail P, Cartault F, Béraud-Colomb E, et al. mtDNA polymorphisms in five French groups: importance of regional sampling. European Journal of Human Genetics; 2004. 12: 293-300.
50	Álvarez-Iglesias V, Mosquera-Miguel A, Cerezo M, Quintáns B, Zarrabeitia MT, et al. New population and phylogenetic features of the internal variation within mitochondrial DNA macro-haplogroup R0. PLoS One; 2009. 4: e5112.
51	Alfonso-Sánchez M, Cardoso S, Martínez-Bouzas C, Pena J, Herrera R, et al. Mitochondrial DNA haplogroup diversity in Basques: a reassessment based on HVI and HVII polymorphisms. American Journal of Human Biology; 2008. 20: 154-164.
52	Alvarez L, Santos C, Ramos A, Pratdesaba R, Francalacci P, et al. Mitochondrial DNA patterns in the Iberian Northern plateau: population dynamics and substructure of the Zamora province. American Journal of Physical Anthropology; 2010. 142: 531-539.
53	Larruga JM, Díez F, Pinto FM, Flores C, González AM. Mitochondrial DNA characterisation of European isolates: the Maragatos from Spain. European Journal of Human Genetics; 2001. 9: 708-716.
54	Casas MJ, Hagelberg E, Fregel R, Larruga JM, González AM. Human mitochondrial DNA diversity in an archaeological site in al‐Andalus: Genetic impact of migrations from North Africa in medieval Spain. American Journal of Physical Anthropology; 2006. 131: 539-551.
55	Gonzalez AM, Brehm A, Pérez JA, Maca-Meyer N, Flores C, et al. Mitochondrial DNA affinities at the Atlantic fringe of Europe. American Journal of Physical Anthropology; 2003. 120: 391-404.
56	Maca-Meyer N, Sánchez-Velasco P, Flores C, Larruga J-M, González A-M, et al. Y chromosome and mitochondrial DNA characterization of Pasiegos, a human isolate from Cantabria (Spain). Annals of Human Genetics; 2003. 67: 329-339.
57	Crespillo M, Luque J, Paredes M, Fernandez R, Ramirez E, et al. Mitochondrial DNA sequences for 118 individuals from northeastern Spain. International Journal of Legal Medicine; 2000. 114: 130-132.
58	Helgason A, Hickey E, Goodacre S, Bosnes V, Stefánsson K, et al. mtDNA and the islands of the North Atlantic: estimating the proportions of Norse and Gaelic ancestry. The American Journal of Human Genetics; 2001. 68: 723-737.
59	Piercy R, Sullivan KM, Benson N, Gill P. The application of mitochondrial DNA typing to the study of white Caucasian genetic identification. International Journal of Legal Medicine; 1993. 106: 85-90.
60	McEvoy B, Richards M, Forster P, Bradley DG. The Longue Durée of Genetic Ancestry: Multiple Genetic Marker Systems and Celtic Origins on the Atlantic Facade of Europe. The American Journal of Human Genetics; 2004. 75: 693-702.
61	Helgason A, Sigurðardóttir S, Gulcher JR, Ward R, Stefánsson K. mtDNA and the origin of the Icelanders: deciphering signals of recent population history. The American Journal of Human Genetics; 2000. 66: 999-1016.
62	Sajantila A, Lahermo P, Anttinen T, Lukka M, Sistonen P, et al. Genes and languages in Europe: an analysis of mitochondrial lineages. Genome Research; 1995. 5: 42-52.
63	Stenico M, Nigro L, Bertorelle G, Calafell F, Capitanio M, et al. High mitochondrial sequence diversity in linguistic isolates of the Alps. American Journal of Human Genetics; 1996. 59: 1363.
64	Thomas MG, Barnes I, Weale ME, Jones AL, Forster P, et al. New genetic evidence supports isolation and drift in the Ladin communities of the South Tyrolean Alps but not an ancient origin in the Middle East. European Journal of Human Genetics; 2007. 16: 124-134.
65	Brandstätter A, Klein R, Duftner N, Wiegand P, Parson W. Application of a quasi-median network analysis for the visualization of character conflicts to a population sample of mitochondrial DNA control region sequences from southern Germany (Ulm). International Journal of Legal Medicine; 2006. 120: 310-314.
66	Dimo-Simonin N, Grange F, Taroni F, Brandt-Casadevall C, Mangin P. Forensic evaluation of mtDNA in a population from south west Switzerland. International Journal of Legal Medicine; 2000. 113: 89-97.
67	Pult I, Sajantila A, Simanainen J, Georgiev O, Schaffner W, et al. Mitochondrial DNA sequences from Switzerland reveal striking homogeneity of European populations. Biological Chemistry Hoppe-Seyler; 1994. 375: 837-840.
68	Hofmann S, Jaksch M, Bezold R, Mertens S, Aholt S, et al. Population genetics and disease susceptibility: characterization of central European haplogroups by mtDNA gene mutations, correlation with D loop variants and association with disease. Human Molecular Genetics; 1997. 6: 1835-1846.
69	Lutz S, Weisser H-J, Heizmann J, Pollak S. Location and frequency of polymorphic positions in the mtDNA control region of individuals from Germany. International Journal of Legal Medicine; 1998. 111: 67-77.
70	Poetsch M, Wittig H, Krause D, Lignitz E. Mitochondrial diversity of a northeast German population sample. Forensic Science International; 2003. 137: 125-132.
71	Tetzlaff S, Brandstätter A, Wegener R, Parson W, Weirich V. Mitochondrial DNA population data of HVS-I and HVS-II sequences from a northeast German sample. Forensic Science International; 2007. 172: 218-224.
72	Baasner A, Schäfer C, Junge A, Madea B. Polymorphic sites in human mitochondrial DNA control region sequences: population data and maternal inheritance. Forensic Science International; 2007. 98: 169-178.
73	Pfeiffer H, Brinkmann B, Hühne J, Rolf B, Morris AA, et al. Expanding the forensic German mitochondrial DNA control region database: genetic diversity as a function of sample size and microgeography. International Journal of Legal Medicine; 1999. 112: 291-298.
74	Grzybowski T, Malyarchuk BA, Derenko MV, Perkova MA, Bednarek J, et al. Complex interactions of the Eastern and Western Slavic populations with other European groups as revealed by mitochondrial DNA analysis. Forensic Science International: Genetics; 2007. 1: 141-147.
75	Malyarchuk BA, Grzybowski T, Derenko MV, Czarny J, WoŹNiak M, et al. Mitochondrial DNA variability in Poles and Russians. Annals of Human Genetics; 2002. 66: 261-283.
76	Malyarchuk BA, Vanecek T, Perkova MA, Derenko MV, Sip M. Mitochondrial DNA variability in the Czech population, with application to the ethnic history of Slavs. Human Biology; 2006. 681-696.
77	Vanecek T, Vorel F, Sip M. Mitochondrial DNA D-loop hypervariable regions: Czech population data. International Journal of Legal Medicine; 2004. 118: 14-18.
78	Lehocký I, Baldovič M, Kádaši Ľ, Metspalu E. A database of mitochondrial DNA hypervariable regions I and II sequences of individuals from Slovakia. Forensic Science International: Genetics; 2008. 2: e53-e59.
79	Malyarchuk BA, Perkova MA, Derenko MV, Vanecek T, Lazur J, et al. Mitochondrial DNA Variability in Slovaks, with Application to the Roma Origin. Annals of Human Genetics; 2007. 72: 228-240.
80	Delghandi M, Utsi E, Krauss S. Saami mitochondrial DNA reveals deep maternal lineage clusters. Human Heredity; 1998. 48: 108-114.
81	Lahermo P, Sajantila A, Sistonen P, Lukka M, Aula P, et al. The genetic relationship between the Finns and the Finnish Saami (Lapps): analysis of nuclear DNA and mtDNA. American Journal of Human Genetics; 1996. 58: 1309.
82	Passarino G, Cavalleri GL, Lin AA, Cavalli-Sforza LL, Borresen-Dale A-L, et al. Different genetic components in the Norwegian population revealed by the analysis of mtDNA and Y chromosome polymorphisms. European Journal of Human Genetics; 2002. 10: 521-529.
83	Kittles RA, Bergen AW, Urbanek M, Virkkunen M, Linnoila M, et al. Autosomal, mitochondrial, and Y chromosome DNA variation in Finland: Evidence for a male-specific bottleneck. American Journal of Physical Anthropology; 1999. 108: 381-399.
84	Sajantila A, Salem AH, Savolainen P, Bauer K, Gierig C, et al. Paternal and maternal DNA lineages reveal a bottleneck in the founding of the Finnish population. Proceedings of the National Academy of Sciences; 1996. 93: 12035-12039.
85	Hedman M, Brandstätter A, Pimenoff V, Sistonen P, Palo J, et al. Finnish mitochondrial DNA HVS-I and HVS-II population data. Forensic Science International; 2007. 172: 171-178.
86	Meinilä M, Finnilä S, Majamaa K (2007). Evidence for mtDNA Admixture between the Finns and the Saami. Human Heredity; 2007. 52: 160-170.
87	Pliss L, Tambets K, Loogväli EL, Pronina N, Lazdins M, et al. Mitochondrial DNA Portrait of Latvians: Towards the Understanding of the Genetic Structure of Baltic-Speaking Populations. Annals of Human Genetics; 2006. 70: 439-458.
88	Kasperavičiūtė D, Kučinskas V, Stoneking M. Y chromosome and mitochondrial DNA variation in Lithuanians. Annals of Human Genetics; 2004. 68: 438-452.
89	Kushniarevich A, Sivitskaya L, Danilenko N, Novogrodskii T, Tsybovsky I, et al. Uniparental Genetic Heritage of Belarusians: Encounter of Rare Middle Eastern Matrilineages with a Central European Mitochondrial DNA Pool. PLoS One; 2013. 8: e66499.
90	Malyarchuk BA, Derenko MV. Mitochondrial DNA variability in Russians and Ukrainians: Implication to the origin of the Eastern Slavs. Annals of Human Genetics; 2001. 65: 63-78.
