# Supplementary material for: When the Waves of European Neolithization Met: First Paleogenetic Evidence from Early Farmers in the Southern Paris Basin
Source: PLoS One. 2015 Apr 30;10(4):e0125521. doi: 10.1371/journal.pone.0125521 (PMC4415815; doi:10.1371/journal.pone.0125521)
Supplement: S12 Table — (XLSX) [file pone.0125521.s020.xlsx]

## Sheet: Indices modern dataset
Genetic diversity indices - modern data
	Pop	N	N HT	Polymorphic sites	Gene Diversity	Nucleotide diversity	Mean pairwise
	Gurgy	39	27	26	0.9447 +/- 0.0284	0.010056 +/- 0.005795	3.590072 +/- 1.862162
	ALB	84	56	62	0.9676 +/- 0.0127	0.012706 +/-0.006993	0.012706 +/-0.006993
	ARM	233	153	113	0.9876 +/- 0.0035	0.016571 +/-0.008784	5.915764 +/-2.834218
	AUS	371	177	105	0.9658 +/- 0.0063	0.014045 +/-0.007567	5.013909 +/-2.442237
	AZER	87	78	83	0.9971 +/- 0.0024	0.017040 +/-0.009074	6.083224 +/-2.923754
	BASQ	211	74	61	0.9323 +/- 0.0121	0.008654 +/-0.004996	3.089454 +/-1.611869
	BEL	260	139	98	0.9785 +/- 0.0048	0.014750 +/-0.007912	5.265646 +/-2.553116
	BOS	137	76	71	0.9662 +/- 0.0085	0.011916 +/-0.006581	4.254114 +/-2.122374
	BULG	882	402	149	0.9825 +/- 0.0023	0.014338 +/-0.007695	5.118660 +/-2.484192
	BULG*	427	254	131	0.9842 +/- 0.0031	0.014664 +/-0.007859	5.234928 +/-2.536731
	CORS	152	62	64	0.9527 +/- 0.0119	0.011643 +/-0.006445	4.156576 +/-2.078805
	CRE	204	94	78	0.9494 +/- 0.0110	0.012148 +/-0.006676	4.336883 +/-2.154006
	CYPR	91	60	72	0.9797 +/- 0.0070	0.016857 +/-0.008981	6.018113 +/-2.894331
	CZ_R	244	127	101	0.9710 +/- 0.0069	0.014999 +/-0.008033	5.354516 +/-2.591963
	DRUZ	356	92	77	0.9774 +/- 0.0022	0.016606 +/-0.008788	5.928483 +/-2.836229
	DUB	243	152	115	0.9944 +/- 0.0011	0.023171 +/-0.011921	8.272070 +/-3.846693
	ENG	96	70	64	0.9796 +/- 0.0081	0.013455 +/-0.007343	4.803455 +/-2.366572
	ESTO	48	37	43	0.9876 +/- 0.0074	0.012344 +/-0.006882	4.406977 +/-2.213613
	FINL	603	151	99	0.9680 +/- 0.0029	0.013609 +/-0.007351	4.858502 +/-2.373217
	FR_tot	1127	460	164	0.9674 +/- 0.0035	0.012373 +/-0.006757	4.417283 +/-2.181589
	FR	130	95	86	0.9778 +/- 0.0080	0.014069 +/-0.007617	5.022491 +/-2.456048
	FR_BR	222	121	79	0.9693 +/- 0.0071	0.012480 +/-0.006833	4.455273 +/-2.204517
	E_FR	46	37	48	0.9758 +/- 0.0151	0.013004 +/-0.007210	4.642302 +/-2.318552
	N_FR	164	106	79	0.9829 +/- 0.0046	0.013285 +/-0.007229	4.742878 +/-2.331902
	NW_FR	290	142	94	0.9554 +/- 0.0088	0.010855 +/-0.006047	3.875194 +/-1.951601
	S_FR	122	72	73	0.9569 +/- 0.0125	0.012806 +/-0.007015	4.571841 +/-2.261817
	SW_FR	153	71	67	0.9535 +/- 0.0112	0.011927 +/-0.006581	4.257939 +/-2.122692
	GEOR	164	100	89	0.9808 +/- 0.0055	0.015664 +/-0.008367	5.591988 +/-2.698762
	GER_tot	1028	459	144	0.9754 +/- 0.0029	0.012910 +/-0.007013	4.608860 +/-2.264339
	GER	566	295	125	0.9750 +/- 0.0041	0.012285 +/-0.006721	4.385819 +/-2.169583
	N_GER	209	128	93	0.9767 +/- 0.0063	0.014278 +/-0.007694	5.097240 +/-2.482417
	S_GER	96	63	59	0.9816 +/- 0.0056	0.014146 +/-0.007675	5.050112 +/-2.473597
	W_GER	157	96	73	0.9693 +/- 0.0088	0.012623 +/-0.006914	4.506380 +/-2.230050
	GRE	372	212	115	0.9864 +/- 0.0028	0.015056 +/-0.008049	5.375141 +/-2.597837
	HUNG	377	184	100	0.9799 +/- 0.0036	0.013073 +/-0.007103	4.667012 +/-2.292557
	ICE	430	118	76	0.9743 +/- 0.0027	0.014279 +/-0.007676	5.097542 +/-2.477526
	IRAN	506	322	143	0.9904 +/- 0.0018	0.017561 +/-0.009234	6.269223 +/-2.980697
	N_IRAN	158	119	105	0.9932 +/- 0.0023	0.018845 +/-0.009887	6.727506 +/-3.188913
	IRAQ	280	176	115	0.9926 +/- 0.0017	0.019238 +/-0.010046	6.867924 +/-3.242006
	E_IRAQ	142	74	90	0.9868 +/- 0.0025	0.020098 +/-0.010492	7.174916 +/-3.383604
	IRE	298	151	94	0.9582 +/- 0.0079	0.011898 +/-0.006546	4.247593 +/-2.112656
	ITA_tot	1123	536	161	0.9719 +/- 0.0033	0.013939 +/-0.007503	4.976184 +/-2.422385
	C_ITA	361	213	114	0.9657 +/- 0.0068	0.014214 +/-0.007648	5.074542 +/-2.468520
	TUSC	435	223	115	0.9744 +/- 0.0048	0.013567 +/-0.007336	4.843293 +/-2.367909
	N_ITA	253	154	96	0.9724 +/- 0.0067	0.013428 +/-0.007282	4.793775 +/-2.349754
	S_ITA	74	63	75	0.9826 +/- 0.0101	0.016336 +/-0.008754	5.831837 +/-2.819613
	JOR	145	98	95	0.9785 +/- 0.0062	0.017438 +/-0.009221	6.225418 +/-2.973929
	KURD	102	73	84	0.9777 +/- 0.0088	0.016016 +/-0.008567	5.717836 +/-2.761552
	LATV	299	108	67	0.9682 +/- 0.0050	0.012988 +/-0.007068	4.636834 +/-2.280833
	LITH	180	99	78	0.9726 +/- 0.0071	0.013877 +/-0.007509	4.954133 +/-2.422173
	MAC	230	119	87	0.9779 +/- 0.0050	0.013697 +/-0.007413	4.889708 +/-2.391947
	NOR	397	182	108	0.9552 +/- 0.0075	0.012701 +/-0.006925	4.534325 +/-2.235045
	PAL	117	100	90	0.9944 +/- 0.0031	0.017841 +/-0.009429	6.369261 +/-3.040129
	POL	407	205	114	0.9631 +/- 0.0066	0.013665 +/-0.007384	4.878523 +/-2.383405
	NE_POL	73	45	59	0.9730 +/- 0.0092	0.014969 +/-0.008097	5.343861 +/-2.608100
	N_POL	241	126	88	0.9648 +/- 0.0081	0.012933 +/-0.007047	4.617226 +/-2.273873
	S_POL	83	56	53	0.9730 +/- 0.0106	0.013462 +/-0.007359	4.806000 +/-2.370900
	PORT	299	153	90	0.9483 +/- 0.0103	0.013220 +/-0.007178	4.719539 +/-2.316538
	ROM	105	61	64	0.9769 +/- 0.0074	0.013934 +/-0.007566	4.974307 +/-2.438900
	E_RUS	50	43	41	0.9910 +/- 0.0070	0.013717 +/-0.007543	4.896791 +/-2.426524
	N_E_RUS	265	129	93	0.9764 +/- 0.0050	0.013406 +/-0.007270	4.785780 +/-2.345956
	S_E_RUS	212	114	86	0.9759 +/- 0.0058	0.013755 +/-0.007444	4.910424 +/-2.401622
	C_RUS	300	170	129	0.9777 +/- 0.0048	0.015701 +/-0.008361	5.605261 +/-2.698328
	SAA	199	38	37	0.8465 +/- 0.0170	0.013096 +/-0.007131	4.675320 +/-2.300633
	SARD	351	149	97	0.9464 +/- 0.0095	0.012675 +/-0.006914	4.524933 +/-2.231596
	SAU_A	673	267	134	0.9884 +/- 0.0012	0.022538 +/-0.011590	8.046180 +/-3.741598
	SCOT	1339	408	154	0.9714 +/- 0.0027	0.013390 +/-0.007241	4.780374 +/-2.337803
	SCOT*	336	167	105	0.9722 +/- 0.0054	0.014235 +/-0.007659	5.081747 +/-2.472043
	SIC	155	81	68	0.9420 +/- 0.0150	0.012258 +/-0.006740	4.376118 +/-2.173769
	SLOVA	565	259	118	0.9763 +/- 0.0036	0.013304 +/-0.007207	4.749389 +/-2.326410
	SLOVE	231	119	89	0.9699 +/- 0.0065	0.013462 +/-0.007301	4.805898 +/-2.355719
	SP_tot	1565	545	175	0.9644 +/- 0.0033	0.013223 +/-0.007160	4.720453 +/-2.311792
	SP_CA	369	111	81	0.9672 +/- 0.0044	0.011798 +/-0.006494	4.211982 +/-2.096141
	C_SP	362	174	99	0.9453 +/- 0.0097	0.013193 +/-0.007161	4.709730 +/-2.311197
	E_SP	107	78	75	0.9670 +/- 0.0125	0.013472 +/-0.007343	4.809623 +/-2.367139
	N_SP	111	78	59	0.9658 +/- 0.0125	0.013034 +/-0.007130	4.653042 +/-2.298572
	S_SP	291	156	106	0.9615 +/- 0.0084	0.014360 +/-0.007723	5.126677 +/-2.492352
	W_SP	325	174	112	0.9682 +/- 0.0066	0.013598 +/-0.007357	4.854485 +/-2.374252
	SWE	60	37	51	0.9520 +/- 0.0189	0.013377 +/-0.007353	4.775556 +/-2.366811
	SWI	227	125	91	0.9735 +/- 0.0062	0.013059 +/-0.007109	4.662055 +/-2.293726
	SYR	118	100	93	0.9944 +/- 0.0031	0.017138 +/-0.009092	6.118100 +/-2.931471
	TRANS	337	134	93	0.9757 +/- 0.0038	0.015610 +/-0.008315	5.572680 +/-2.683490
	TUR	269	190	137	0.9729 +/- 0.0069	0.014836 +/-0.007952	5.296378 +/-2.566093
	TYR	333	164	121	0.9686 +/- 0.0059	0.014233 +/-0.007659	5.081318 +/-2.471913
	YEM	299	162	110	0.9900 +/- 0.0016	0.025189 +/-0.012869	8.992440 +/-4.153252
